# Supplementary material for: Role of machine and organizational structure in science
Source: PLoS One. 2022 Aug 11;17(8):e0272280. doi: 10.1371/journal.pone.0272280 (PMC9371286; doi:10.1371/journal.pone.0272280)
Supplement: S1 File — (ZIP) [file pone.0272280.s001.zip]

Archive with 2 entries (2 files):
- S1.xlsx
- __MACOSX/._S1.xlsx
