# Supplementary material for: Role of machine and organizational structure in science
Source: PLoS One. 2022 Aug 11;17(8):e0272280. doi: 10.1371/journal.pone.0272280 (PMC9371286; doi:10.1371/journal.pone.0272280)
Supplement: S1 File — (ZIP) [file pone.0272280.s001.zip › S1.xlsx]

## Sheet: Sheet1
Impact	Novelty	ln(#Author)	ln(#Org)	ln(#Country)	Univ-Industry Collab	Comp-Domain Collab	Intra-org Collab	Inter-org Collab	Multi-Affiliation	Multi-Expertise	ML-related	DL-related	Journal	Publication Year	Integrated
0		1.60944	1.38629	0	0	0	0	0	0	0	0	0	37	2021
0		1.38629	0.693147	0	0	0	0	0	0	0	0	0	34	2020
3.52636	0.0234803	1.60944	0	0	0	0	0	0	0	0	0	0	27	2014
0.693147	0.592845	1.38629	0	0	0	0	0	0	0	0	0	0	50	2019
1.09861	0.507661	1.09861	1.09861	0	0	0	0	0	0	0	0	0	36	2018
0	0.415508	0.693147	0	0	0	0	0	0	0	0	1	0	60	2020
2.07944	0.0478589	1.60944	0.693147	0.693147	0	0	0	0	0	0	0	0	32	2019
0		1.79176	1.09861	0	0	0	0	0	0	0	0	0	68	2020
1.38629	0.637541	2.07944	1.09861	0	0	0	0	0	0	0	0	0	75	2019
0		3.13549	3.17805	1.38629	0	0	0	0	0	1	0	0	74	2020
0	0.327681	1.79176	1.09861	0	0	0	0	0	0		0	0	89	2020
0.693147	0.568953	2.19722	1.60944	0	0	0	0	0	0		0	0	36	2020
0.693147		0.693147	0	0	0	0	0	0	0	0	0	0	27	2020
0	0.092095	1.09861	1.09861	0.693147	0	0	0	0	0	0	0	0	27	2020
0		1.38629	1.60944	0.693147	0	0	0	0	0	1	0	0	2	2020
1.79176	0.303584	2.19722	1.60944	1.09861	0	0	0	0	0	0	0	0	3	2017
0		1.60944	1.09861	0.693147	0	0	0	0	0	0	0	0	34	2020
0.693147		2.56495	1.79176	0	0	0	0	0	0	0	0	0	78	2020
0		1.79176	1.09861	0	0	0	0	0	0	0	0	0	60	2020
1.09861		2.30259	1.38629	0	0	0	0	0	0		0	0	24	2018
0	0.0979569	1.94591	1.60944	0	0	0	0	0	0	0	0	0	15	2020
2.89037	0.883094	1.79176	1.79176	0	0	0	0	0	0	0	0	0	17	2017
0	0.445343	0	0	0	0	0	0	0	0	0	0	0	89	2020
0	0.206853	2.07944	2.30259	0	0	0	0	0	0	0	0	0	50	2020
1.09861	0.751109	1.94591	1.09861	0	0	0	0	0	0		0	0	61	2019
0	0.408163	3.17805	2.48491	0	0	0	0	0	0	0	0	0	37	2020
1.38629	0.689529	0	0	0	0	0	0	0	0		0	0	36	2018
0		1.09861	0.693147	0	0	0	0	0	0	1	0	0	27	2019
0		2.3979	1.94591	0	0	0	0	0	0	0	0	0	18	2020
2.94444	0.383437	2.07944	1.09861	0	0	0	0	0	0	0	0	0	26	2018
1.09861	0.83329	1.60944	0	0	0	0	0	0	0		0	0	27	2019
3.49651	0.219263	2.07944	1.09861	0	0	0	0	0	0	0	0	0	78	2007
0.693147	0.0217391	1.60944	1.09861	0	1	0	0	0	0		0	0	68	2018
0.693147	0.855205	2.48491	1.09861	0	0	0	0	0	0	0	1	1	9	2020	0
3.09104	0.594834	1.38629	1.60944	1.60944	0	1	0	1	0		0	0	87	2016
0	0.297417	1.38629	0	0	0	0	0	0	0	0	1	0	89	2020
0		2.07944	1.38629	0	0	0	0	0	0	0	0	0	50	2020
3.3322	0.679885	2.19722	1.09861	0	0	0	0	0	0		0	0	87	2016
0		1.79176	0	0	0	0	0	0	0	0	0	0	34	2020
1.79176	0.537578	1.94591	2.19722	0	0	0	0	0	0	0	0	0	36	2018
1.09861	0.338116	0.693147	0.693147	0	0	0	0	0	0		0	0	27	2015
0		2.07944	0.693147	0	0	0	0	0	0	1	0	0	38	2020
0	0.757525	0.693147	0	0	0	0	0	0	0	0	0	0	68	2019
0	0.621327	1.79176	0	0	0	0	0	0	0	0	0	0	39	2020
1.09861	0.397077	1.60944	0	0	0	0	0	0	0	0	0	0	83	2019
0	0.885078	2.56495	1.38629	0	0	0	0	0	0	0	1	0	26	2020
0	0.626049	2.07944	1.38629	0.693147	0	0	0	0	0	0	0	0	36	2020
0		1.79176	0.693147	0	0	0	0	0	0	0	0	0	43	2020
0	0.747173	2.19722	1.79176	0.693147	1	0	0	0	0	0	0	0	35	2019
1.60944	0.93782	1.38629	1.09861	0.693147	0	0	0	0	0	0	0	0	93	2019
0	0.112875	1.60944	1.60944	0.693147	1	0	0	0	0	0	1	0	50	2020	1
0.693147		1.09861	1.38629	0.693147	0	0	0	0	0	0	0	0	87	2020
1.38629		1.38629	0	0	0	0	0	0	0		0	0	37	2018
0		1.38629	1.09861	0	0	1	1	0	1	0	0	0	60	2020
2.3979	0.705582	1.94591	1.60944	0	0	0	0	0	0	0	0	0	78	2019
0		2.30259	1.09861	0	0	0	0	0	0	0	0	0	35	2020
0	0.223094	2.48491	1.38629	0	0	0	0	0	0	0	0	0	42	2020
0		2.48491	1.79176	0.693147	0	0	0	0	0	1	0	0	18	2020
0		1.38629	1.09861	0	0	0	0	0	0	0	0	0	39	2020
1.38629	0.28019	1.09861	0	0	0	0	0	0	0	0	1	0	47	2017
0.693147	0.987738	1.60944	0.693147	0	0	1	1	0	0	1	0	0	27	2019
1.60944	0.217621	1.09861	0	0	0	0	0	0	0	0	0	0	78	2019
1.60944	0.448213	1.09861	0.693147	0	1	0	0	0	0	0	0	0	89	2016
0.693147	0.594052	2.63906	2.19722	1.60944	0	0	0	0	0	0	0	0	86	2019
2.89037	0.462058	2.83321	1.94591	0.693147	0	0	0	0	0	0	0	0	78	2016
0		1.79176	1.38629	0	0	0	0	0	0	1	0	0	50	2021
3.09104	0.373586	1.60944	1.09861	0.693147	0	0	0	0	0	0	0	0	78	2013
0	0.724188	1.94591	0	0	0	0	0	0	0	0	0	0	11	2019
0	0.883254	2.07944	1.60944	0.693147	0	0	0	0	0		0	0	42	2020
0.693147	0.270597	2.19722	1.09861	0	0	0	0	0	0	0	0	0	13	2020
0		2.07944	1.60944	1.09861	0	0	0	0	0	0	0	0	91	2020
0.693147	0.31998	2.56495	1.94591	0	0	0	0	0	0		0	0	57	2021
1.60944		1.38629	0	0	0	0	0	0			0	0	78	2005
0.693147	0.10456	1.38629	0.693147	0	0	0	0	0		0	0	0	92	2020
0	0.719019	1.79176	0.693147	0	0	0	0	0	0	0	0	0	46	2020
0.693147	0.248632	2.07944	1.79176	0	0	1	1	1	1	1	0	0	36	2020
1.94591	0.312709	1.94591	1.60944	0.693147	0	0	0	0	0	0	0	0	66	2019
2.63906	0.998435	1.94591	1.60944	1.09861	0	0	0	0	0	0	0	0	46	2019
0	0.679768	2.30259	1.38629	1.09861	0	0	0	0	0	0	0	0	13	2020
0	0.395466	1.94591	0	0	0	0	0	0	0		0	0	39	2020
0.693147		1.79176	1.09861	0	0	0	0	0	0	0	0	0	2	2020
0	0.122401	1.38629	1.60944	0	0	1	0	1	1	1	0	0	36	2020
1.09861		1.09861	0	0	0	0	0	0	0	0	0	0	92	2019
0		1.79176	1.38629	0	0	1	0	1	1	1	0	0	27	2021
0		2.70805	1.38629	0	0	0	0	0	0	0	0	0	93	2020
3.04452	0.212143	2.07944	1.09861	0	0	0	0	0	0	1	0	0	3	2020
3.3322	0.074243	1.79176	1.60944	1.09861	0	0	0	0	0	0	0	0	78	2011
2.07944	0.011857	0.693147	1.09861	0	0	0	0	0	0	0	0	0	78	2014
0		1.79176	1.38629	0	0	1	0	1	0	0	0	0	84	2020
0		2.07944	0.693147	0.693147	0	0	0	0	0	0	0	0	43	2020
0		1.79176	0.693147	0	0	0	0	0	0	0	0	0	50	2020
1.60944		0	0	0	0	0	0	0	0		0	0	27	2018
1.60944	0.699452	1.09861	0	0	0	0	0	0	0		0	0	89	2018
0	0.0761805	1.60944	0.693147	0	0	0	0	0	0	0	0	0	61	2020
1.09861	0.482237	2.30259	1.94591	0.693147	0	0	0	0	0	0	0	0	50	2019
0.693147	0.273873	1.94591	1.38629	1.38629	0	0	0	0	0	0	0	0	13	2020
0	0.846334	0	0	0	0	0	0	0	0		0	0	86	2020
1.60944	0.452507	1.79176	1.79176	1.09861	0	0	0	0	0	0	0	0	50	2019
3.3673	0.884858	2.63906	1.60944	0.693147	0	0	0	0	0	0	0	0	17	2019
2.56495	0.348702	2.89037	2.70805	1.09861	0	1	0	1	0	1	1	0	4	2020
1.94591	0.957996	1.09861	1.09861	0.693147	0	1	1	1	1	0	0	0	27	2018
2.3979	0.552309	1.38629	1.38629	1.38629	0	1	0	1	0	0	1	1	27	2019	0
2.89037	0.250456	1.60944	1.09861	0	0	0	0	0	0	0	0	0	78	2017
5.23644	0.473003	2.30259	2.48491	1.09861	0	1	1	1	1		1	1	36	2014
1.60944	0.867567	1.79176	2.07944	0	0	0	0	0	0	0	0	0	11	2019
2.70805	0.883437	2.07944	0.693147	0	0	0	0	0	0		0	0	35	2018
0	0.676213	1.94591	1.38629	1.38629	0	1	0	1	0	1	0	0	11	2020
1.60944	0.100756	1.79176	0.693147	0.693147	0	0	0	0	0	1	1	1	34	2019	1
0	0.249362	2.07944	0	0	0	0	0	0	0	0	0	0	15	2020
1.79176	0.37725	1.60944	1.38629	0	0	1	1	1	0		0	0	27	2018
0.693147		2.48491	2.19722	0	1	1	1	1	0	0	1	0	83	2019
0	0.948559	2.30259	1.60944	0	1	0	0	0	0	0	0	0	11	2020
0		2.77259	2.19722	1.79176	0	1	0	1	0	0	0	0	43	2020
0	0.313071	1.09861	1.09861	0.693147	0	0	0	0	0		0	0	87	2019
1.79176	0.461595	1.60944	0.693147	0	0	0	0	0	0	0	0	0	93	2015
1.79176	0.0870519	2.19722	1.38629	1.09861	0	0	0	0	0	0	0	0	1	2019
0	0.47871	2.19722	1.09861	0.693147	0	0	0	0	0	1	0	0	37	2019
1.60944	0.128244	2.3979	1.79176	0	0	0	0	0	0	0	0	0	16	2020
0		1.09861	1.38629	0.693147	0	1	1	1	1	0	0	0	23	2020
2.19722	0.68262	1.60944	0.693147	0	0	0	0	0	0	0	0	0	77	2020
7.00579	0.0406786	1.38629	1.09861	0.693147	0	1	1	1		1	0	0	78	2005
0		2.19722	1.60944	0.693147	0	0	0	0	0	0	0	0	86	2020
0	0.95617	0	0	0	0	0	0	0	0		0	0	46	2020
2.89037	0.265414	1.38629	1.38629	0.693147	1	0	0	0	0	0	0	0	78	2011
0	0.558309	1.79176	1.09861	0.693147	0	1	0	1	0	0	0	0	61	2020
0		2.07944	1.09861	0.693147	0	1	0	1	0	1	0	0	1	2020
0		1.60944	1.60944	0.693147	0	0	0	0	0		0	0	93	2020
1.09861	0.780068	3.09104	2.19722	1.38629	0	0	0	0	0	0	0	0	87	2018
2.48491	0.560927	1.94591	1.38629	0.693147	0	1	1	1	1	1	0	0	36	2017
0.693147		1.38629	0	0	0	0	0	0	0	1	0	0	89	2018
0	0.587559	1.79176	1.38629	0.693147	0	0	0	0	0	0	0	0	36	2020
0		2.19722	0.693147	0	0	0	0	0	0	0	0	0	78	2020
0		1.60944	1.09861	0.693147	0	1	1	1	1	0	0	0	50	2021
0	0.711453	2.3979	1.79176	0.693147	0	0	0	0	0	0	0	0	87	2019
0	0.260267	2.63906	1.38629	0	1	0	0	0	0	0	1	1	95	2021
3.21888	0.254572	2.19722	1.38629	0.693147	0	0	0	0	0	0	0	0	3	2017
0		1.94591	0.693147	0.693147	0	0	0	0	0	0	0	0	46	2020
0		1.38629	0.693147	0	0	1	0	1	0		0	0	93	2020
1.09861	0.300803	2.07944	1.09861	0	0	0	0	0	0	0	0	0	36	2020
0		2.19722	1.38629	0	0	1	1	1	1	1	0	0	78	2021
1.60944	0.460416	2.3979	2.07944	0.693147	0	0	0	0	0	0	0	0	26	2019
1.38629	0.57023	1.94591	1.79176	0.693147	0	0	0	0	0	0	0	0	78	2019
1.09861	0.828672	3.17805	2.19722	0	0	0	0	0	0	0	1	0	13	2019	1
1.09861	0.308984	1.38629	1.09861	0	0	0	0	0	0	0	0	0	39	2019
2.07944	0.782014	2.07944	1.60944	0.693147	0	1	1	1	1	1	0	0	78	2019
0.693147		2.30259	2.19722	0	0	0	0	0	0	0	0	0	74	2020
3.09104	0.913384	0	1.09861	0.693147	0	1	0	1	1		1	1	87	2018	0
0	0.616746	1.38629	1.79176	0.693147	0	0	0	0	0	0	0	0	36	2020
1.94591	0.457862	1.09861	1.60944	0.693147	0	1	0	1	1	0	0	0	78	2019
1.09861	0.589317	1.60944	1.60944	0	0	0	0	0	0	0	0	0	57	2020
0		1.38629	1.09861	0	0	0	0	0	0		0	0	2	2020
0	0.0917108	1.79176	1.79176	1.09861	0	1	0	1	0	0	0	0	70	2021
0.693147		1.38629	1.94591	1.38629	0	1	1	1	1	1	0	0	29	2020
0		1.09861	0.693147	0	0	0	0	0	0		0	0	36	2021
3.66356	0.644477	1.38629	1.09861	0	0	0	0	0	0	0	0	0	43	2019
1.09861	0.0352645	1.79176	1.38629	0	0	0	0	0	0		0	0	32	2020
1.09861	0.900401	2.48491	1.38629	0.693147	0	0	0	0	0		0	0	35	2019
3.4012	0.442357	2.63906	1.38629	0	0	1	0	1	0	0	1	1	36	2018
0	0.0864198	1.79176	1.79176	0	0	0	0	0	0	0	0	0	51	2019
0.693147	0.0680101	0.693147	0	0	0	0	0	0	0	0	0	0	34	2019
0		0.693147	0	0	0	0	0	0	0	0	0	0	39	2020
2.99573	0.0523532	1.09861	0	0	0	0	0	0	0	0	0	0	36	2018
4.38203	0.206601	3.3673	3.55535	0	0	0	0	0	0	0	0	0	76	2019
0		1.79176	1.60944	0.693147	0	0	0	0	0	0	0	0	68	2020
1.09861	0.989825	1.38629	1.38629	0.693147	0	0	0	0	0		0	0	27	2019
0		0.693147	0.693147	0	0	0	0	0	0	0	0	0	27	2020
2.89037	0.329807	2.94444	2.83321	0.693147	1	1	1	1	1		0	0	72	2019
1.09861		2.07944	0.693147	0	0	0	0	0	0	0	0	0	32	2020
3.09104	0.388362	1.38629	1.60944	0.693147	0	1	1	1	0	1	1	1	78	2018	1
0		1.09861	0	0	0	0	0	0	0		0	0	29	2019
1.09861	0.740934	1.38629	1.09861	0	0	0	0	0	0		0	0	89	2020
1.38629	0.907698	2.48491	1.60944	0.693147	0	0	0	0	0	0	0	0	78	2017
0	0.11741	1.38629	0.693147	0	0	0	0	0	0	0	0	0	50	2020
0		1.79176	0.693147	0	0	0	0	0	0	0	0	0	34	2020
0.693147	0.860423	1.38629	0.693147	0	0	1	1	0	0		0	0	29	2020
1.79176	0.179956	1.94591	1.09861	0.693147	0	0	0	0	0	0	0	0	3	2020
0		1.38629	2.07944	0.693147	0	1	0	1	0		0	0	87	2020
0		2.56495	2.3979	0	0	0	0	0	0	0	0	0	18	2020
0		2.56495	2.07944	0	0	0	0	0	0	0	0	0	50	2020
0	0.501097	1.94591	1.38629	0.693147	0	0	0	0	0	0	0	0	60	2020
2.3979	0.632251	2.07944	2.19722	1.09861	0	1	1	1	1		0	0	78	2018
1.38629	0.265545	0	0	0	0	0	0	0	0	0	0	0	2	2019
3.09104	0.263408	1.09861	0.693147	0	0	0	0	0	0	1	1	0	78	2012
0	0.712331	2.19722	1.94591	0.693147	1	0	0	0	0	0	0	0	11	2020
2.19722	0.313389	1.79176	1.09861	0.693147	0	0	0	0	0	0	0	0	21	2018
2.07944	0.0219199	1.60944	1.79176	1.09861	0	0	0	0			1	0	92	2019
1.79176	0.0234114	2.19722	0	0	0	0	0	0	0	0	0	0	68	2019
0	0.399124	2.07944	1.09861	0	0	0	0	0	0	0	0	0	11	2020
3.95124	0.761583	2.30259	1.09861	0	0	0	0	0			0	0	78	2006
0	0.840856	1.38629	1.60944	0.693147	0	1	0	1	1		0	0	61	2020
0		1.09861	0.693147	0	0	0	0	0	0	0	0	0	2	2020
2.77259	0.546333	1.09861	1.09861	0	0	0	0	0	0	0	0	0	11	2018
1.38629	0.3976	1.38629	0	0	0	0	0	0	0	0	0	0	27	2018
0		1.94591	1.38629	0	0	0	0	0	0	0	0	0	50	2020
2.30259	0.673659	2.56495	1.94591	0	0	1	1	1	1		0	0	21	2018
0		1.09861	1.09861	0.693147	0	0	0	0	0	0	0	0	46	2020
3.4012	0.356003	2.19722	1.09861	1.09861	0	0	0	0	0		0	0	77	2018
0		2.19722	1.60944	0.693147	0	0	0	0	0	0	0	0	70	2021
1.94591	0.569318	2.48491	2.07944	1.09861	0	0	0	0	0	0	0	0	78	2019
0		1.60944	0.693147	0	0	0	0	0	0	0	0	0	9	2020
0.693147	0.577355	1.60944	1.38629	0	1	0	0	0	0	0	0	0	27	2020
1.79176	0.0906603	2.3979	1.60944	0.693147	0	0	0	0	0	0	0	0	36	2019
2.30259	0.216527	2.19722	1.38629	0	0	0	0	0	0		0	0	78	2012
0	0.704305	1.60944	1.60944	1.09861	0	0	0	0	0	1	0	0	15	2020
1.38629	0.89486	1.60944	0.693147	0.693147	0	0	0	0	0	0	0	0	9	2019
1.38629	0.62585	2.70805	2.3979	1.09861	0	0	0	0	0	0	0	0	17	2019
0		1.79176	1.79176	1.09861	0	0	0	0	0	0	0	0	77	2021
1.38629	0.567311	1.09861	0	0	0	0	0	0	0	0	1	0	36	2019
1.38629	0.962787	1.09861	1.60944	0	0	0	0	0	0		0	0	36	2018
0		2.07944	1.09861	0	0	0	0	0	0	0	0	0	15	2020
0.693147	0.383802	1.79176	0	0	0	0	0	0	0	0	0	0	36	2018
1.60944		1.09861	1.09861	0	0	1	0	1	0	0	0	0	36	2013
1.38629	0.760501	1.60944	1.09861	0	0	0	0	0	0	0	0	0	89	2018
0.693147	0.930311	1.09861	1.60944	0.693147	0	0	0	0	0		0	0	39	2020
2.07944	0.462837	3.09104	2.83321	1.09861	1	1	0	1	1		1	1	70	2019	1
1.94591	0.153621	1.38629	0.693147	0	0	0	0	0	0	0	0	0	93	2015
0		1.79176	1.38629	0	0	0	0	0	0	0	0	0	2	2020
2.94444	0.653313	2.19722	1.60944	0.693147	0	0	0	0	0	0	0	0	17	2018
0		1.38629	0	0	0	0	0	0	0	0	0	0	18	2020
0		3.04452	1.79176	0.693147	0	0	0	0	0	0	0	0	26	2020
0		1.94591	1.60944	0	0	0	0	0	0	0	0	0	15	2020
1.09861	0.632142	1.94591	1.09861	0	0	0	0	0	0	0	0	0	27	2020
0	0.00658376	0	0	0	0	0	0	0	0	0	0	0	60	2020
2.07944	0.84199	1.38629	0	0	0	0	0	0	0	1	0	0	93	2018
0		1.60944	0	0	0	0	0	0	0	0	0	0	2	2020
0	0.921139	3.13549	2.99573	1.38629	0	0	0	0	0	0	0	0	13	2019
1.79176	0.622765	2.07944	1.60944	1.09861	1	0	0	0	0	0	0	0	58	2015
0.693147		0.693147	0	0	0	0	0	0	0	0	0	0	39	2020
0.693147	0.108537	1.09861	1.09861	0.693147	0	0	0	0	0		0	0	36	2019
0		1.38629	1.09861	0	0	1	0	1	0	0	0	0	78	2020
0.693147	0.736961	2.07944	1.38629	0.693147	0	0	0	0	0	0	0	0	38	2019
0		1.79176	0.693147	0	0	0	0	0	0	0	0	0	83	2019
0	0.494892	2.19722	1.79176	0	1	0	0	0	0	0	1	0	35	2020
0		1.38629	1.38629	0	0	0	0	0	0	0	0	0	47	2020
1.60944	0.735954	2.48491	1.60944	0	0	0	0	0	0	0	0	0	38	2018
1.09861	0.788864	1.94591	1.09861	0.693147	0	0	0	0	0	0	0	0	18	2019
0		0.693147	0.693147	0.693147	0	0	0	0	0	0	0	0	27	2020
0	0.655751	1.79176	1.09861	0.693147	0	0	0	0	0	0	0	0	39	2020
1.09861	0.924341	2.07944	1.38629	0	0	1	1	1	1	0	0	0	86	2019
0		1.60944	0.693147	0	0	0	0	0	0	1	0	0	46	2020
2.30259	0.526633	1.60944	1.09861	1.09861	0	0	0	0	0	0	0	0	26	2019
1.60944	0.895658	2.48491	1.60944	0.693147	0	0	0	0	0	0	0	0	22	2019
0		0.693147	1.38629	0	0	0	0	0	0	1	0	0	27	2020
0		1.60944	0	0	0	0	0	0	0	0	0	0	88	2020
0	0.465159	1.79176	1.79176	0.693147	0	0	0	0	0	0	0	0	55	2020
1.09861	0.780856	2.77259	1.94591	1.09861	1	0	0	0	0	0	1	0	77	2020	1
0	0.0275447	1.79176	0	0	0	0	0	0	0	0	0	0	7	2020
0.693147	0.932477	1.79176	1.09861	0	0	1	0	1	1	0	0	0	18	2019
4.2485		1.60944	0.693147	0	0	1	1	0			0	0	78	2005
0		2.19722	1.60944	0	0	0	0	0	0	0	0	0	26	2020
1.60944	0.248425	2.3979	2.19722	0.693147	0	0	0	0	0	0	0	0	38	2018
1.09861	0.940533	2.30259	1.09861	0	0	0	0	0	0	0	0	0	35	2019
1.09861	0.0377929	0.693147	0	0	0	0	0	0	0		0	0	13	2019
2.83321	0.155492	0.693147	0	0	0	0	0	0	0	0	0	0	27	2013
0		1.60944	1.09861	0	0	0	0	0	0	0	0	0	43	2020
1.09861		0.693147	0	0	0	0	0	0	0		0	0	66	2019
1.94591	0.394626	1.09861	1.09861	0.693147	0	0	0	0	0	0	0	0	39	2018
2.07944	0.242795	1.60944	0.693147	0.693147	0	0	0	0	0	0	0	0	78	2017
0		2.77259	2.30259	0	0	0	0	0	0	0	0	0	50	2020
0	0.503149	2.30259	1.60944	0.693147	0	0	0	0	0	0	0	0	17	2019
0.693147		0.693147	0.693147	0.693147	0	0	0	0	0	0	0	0	95	2020
0	0.572236	2.19722	1.79176	0	0	0	0	0	0	0	0	0	42	2020
1.60944	0.65827	1.38629	1.09861	0	0	0	0	0	0		0	0	39	2018
0.693147	0.609221	1.09861	0	0	0	0	0	0	0		0	0	38	2019
1.79176	0.563663	1.94591	0.693147	0	0	0	0	0	0		0	0	36	2019
2.07944	0.744801	2.30259	1.60944	1.09861	0	0	0	0	0	0	0	0	36	2018
1.09861	0.265779	1.09861	0	0	0	0	0	0	0		0	0	36	2016
1.60944	0.585005	2.07944	1.79176	1.09861	0	0	0	0	0	0	0	0	78	2019
0		2.56495	1.60944	0	0	0	0	0	0	0	0	0	18	2020
0		1.94591	1.38629	0	0	1	1	1	1	0	0	0	3	2021
0		1.79176	1.09861	0	0	0	0	0	0	0	0	0	3	2021
1.79176	0.796243	2.30259	1.60944	0	0	1	0	1	1	0	0	0	9	2019
0		1.38629	0.693147	0	0	0	0	0	0	0	0	0	39	2020
1.09861	0.376154	1.60944	0.693147	0.693147	0	1	0	1	0		1	1	39	2019
0		2.3979	1.09861	0	0	0	0	0	0		0	0	36	2020
3.04452	0.151675	3.49651	3.49651	1.09861	1	1	0	1	0	0	0	0	17	2019
0	0.306511	1.09861	1.09861	0	1	0	0	0	0	0	0	0	60	2019
2.07944	0.32178	1.94591	0.693147	0.693147	0	0	0	0	0	0	0	0	78	2019
0	0.904513	2.19722	0.693147	0	0	0	0	0	0	1	0	0	61	2020
1.09861	0.385077	2.19722	1.09861	0.693147	0	0	0	0	0	0	0	0	46	2019
0	0.735498	1.60944	1.38629	0	0	0	0	0	0	1	0	0	36	2019
3.17805	0.161502	2.89037	2.48491	1.09861	1	0	0	0	0	0	0	0	17	2017
1.09861	0.828822	1.38629	0	0	0	0	0	0	0	0	0	0	93	2019
0		0.693147	0	0	0	0	0	0	0	0	0	0	11	2020
3.52636	0.425392	1.79176	1.79176	1.09861	0	0	0	0	0	0	0	0	58	2016
0		2.07944	1.38629	0	0	0	0	0	0	0	0	0	84	2020
1.94591	0.685139	1.79176	1.38629	0	0	0	0	0	0		0	0	39	2018
0		2.70805	1.60944	0.693147	0	0	0	0	0	0	0	0	18	2020
0	0.37438	1.09861	1.09861	0	0	1	1	1	1	0	0	0	62	2018
1.94591	0.372386	2.07944	1.60944	0	1	0	0	0	0		0	0	24	2018
1.09861	0.0622323	1.94591	1.60944	1.09861	0	0	0	0	0	0	0	0	50	2019
0	0.527589	2.19722	1.94591	0.693147	1	0	0	0	0		0	0	13	2019
2.30259	0.589095	1.09861	1.09861	0	0	0	0	0	0	0	0	0	87	2016
0		1.94591	0	0	0	0	0	0	0	0	0	0	2	2020
2.30259	0.156877	1.79176	1.60944	0	0	0	0	0	0	0	0	0	78	2013
1.38629		1.60944	1.09861	0	0	0	0	0	0	0	0	0	70	2020
3.68888	0.567962	1.38629	1.38629	1.09861	0	0	0	0	0		0	0	87	2018
1.60944		0	0	0	0	0	0	0	0	0	0	0	63	2018
3.93183	0.34969	1.38629	0.693147	0.693147	0	0	0	0	0		0	0	36	2015
0.693147	0.739511	1.38629	1.38629	0	0	1	1	0	1	1	0	0	78	2019
1.94591	0.71354	1.09861	0	0	0	0	0	0	0		0	0	89	2019
0		2.70805	1.94591	1.09861	1	0	0	0	0	0	0	0	38	2020
0	0.358205	2.30259	1.09861	0.693147	0	1	0	1	0	0	0	0	86	2020
1.94591	0.37125	1.38629	0	0	0	0	0	0	0	0	0	0	27	2015
0	0.501696	1.09861	0.693147	0	0	0	0	0	0	0	0	0	89	2020
2.30259	0.107584	2.3979	1.79176	0	0	0	0	0	0	0	0	0	37	2018
0	0.595617	1.38629	1.60944	0.693147	0	1	0	1	1	0	1	1	87	2020	0
1.94591	0.654072	1.94591	1.09861	0.693147	0	0	0	0	0	0	0	0	39	2017
0	0.877902	1.60944	0	0	0	0	0	0	0		0	0	62	2020
1.09861	0.543232	0	0.693147	0	0	0	0	0	0	0	0	0	36	2018
0.693147	0.142831	2.30259	1.38629	0.693147	0	0	0	0	0	0	0	0	42	2018
0		0	0	0	0	0	0	0	0		0	0	27	2021
0		1.60944	1.09861	0	0	0	0	0	0	0	0	0	50	2020
0		2.48491	1.38629	0.693147	0	0	0	0	0	0	0	0	78	2020
0		0	0	0	0	0	0	0	0	0	0	0	27	2020
0		2.56495	1.09861	0	0	0	0	0	0	0	0	0	35	2020
0.693147	0.454943	1.38629	1.09861	0	0	0	0	0	0		0	0	15	2020
3.09104	0.526815	1.60944	0.693147	0	0	1	0	1	0	0	1	0	78	2017	1
2.70805	0.401864	1.09861	0	0	0	0	0	0	0	0	0	0	51	2015
0	0.597443	1.60944	1.09861	1.09861	0	0	0	0	0		0	0	46	2020
0		1.09861	0.693147	0	0	1	0	1	0		0	0	36	2020
0		1.38629	1.09861	0	0	0	0	0	0	0	0	0	39	2020
0	0.906786	2.48491	1.09861	0	0	0	0	0	0	0	0	0	55	2020
0.693147	0.851385	2.07944	1.38629	0	0	0	0	0	0		0	0	39	2018
1.79176	0.954649	1.94591	1.79176	1.09861	0	1	0	1	1	1	0	0	17	2019
0		1.94591	1.09861	0	1	0	0	0	0	1	0	0	43	2020
0.693147		2.83321	1.94591	1.60944	0	1	0	1	1	0	0	0	83	2019
1.38629		1.79176	0.693147	0.693147	1	1	0	1	0	0	0	0	27	2016
0	0.231293	2.19722	2.07944	0	0	1	1	0	1	0	0	0	24	2021
0		2.07944	1.94591	1.38629	0	0	0	0	0	0	0	0	60	2019
1.38629	0.665633	1.60944	1.38629	0	0	0	0	0	0	0	0	0	15	2019
1.60944	0.82155	1.79176	0.693147	0	0	1	1	0	0	0	0	0	86	2019
0.693147	0.7417	2.48491	2.19722	1.09861	0	1	0	1	1		1	0	26	2020
1.79176	0.448924	2.19722	1.94591	1.09861	0	1	0	1	1	1	0	0	78	2019
2.07944	0.357521	1.94591	1.60944	0	0	0	0	0	0		0	0	13	2017
0		0	0	0	0	0	0	0	0		0	0	61	2020
2.48491	0.846224	2.56495	1.79176	1.09861	0	0	0	0	0	0	0	0	78	2019
0	0.623835	2.19722	1.60944	0	0	1	1	0	1	1	1	0	37	2020
0	0.837986	1.38629	1.09861	0	0	0	0	0	0	0	0	0	62	2018
0	0.357017	2.77259	1.60944	0	0	0	0	0	0		0	0	50	2020
3.09104	0.87012	0	1.09861	0	0	0	0	0	0	0	0	0	36	2014
0.693147		1.38629	0	0	0	0	0	0	0	0	0	0	74	2020
1.38629	0.789675	2.30259	1.60944	0	0	0	0	0	0	0	0	0	36	2018
0		1.38629	1.09861	0	0	0	0	0	0		0	0	91	2020
1.38629	0.847065	2.07944	1.38629	0	0	0	0	0	0		0	0	70	2018
0		1.38629	1.38629	0.693147	0	0	0	0	0	0	0	0	26	2020
1.09861	0.233417	2.07944	1.79176	0.693147	0	0	0	0	0	0	0	0	39	2018
0		1.09861	1.38629	0.693147	0	0	0	0	0	0	0	0	89	2020
1.09861	0.720585	1.79176	1.09861	0	0	0	0	0	0	0	0	0	50	2019
1.60944	0.138795	0	0	0	0	0	0	0	0		1	0	27	2017	0
0	0.196452	1.38629	0.693147	0.693147	0	0	0	0	0	1	0	0	27	2018
0.693147		1.94591	1.60944	0	0	0	0	0	0	0	0	0	74	2020
0		1.94591	1.09861	0	0	0	0	0	0	0	0	0	3	2021
0	0.825357	2.07944	0.693147	0	0	0	0	0	0	0	0	0	39	2019
1.38629	0.158519	1.79176	1.38629	0.693147	0	1	0	1	0	0	0	0	36	2018
2.30259	0.487024	3.29584	3.49651	2.30259	1	1	1	1	1	0	0	0	51	2020
0	0.409601	2.07944	1.60944	0.693147	0	0	0	0	0	0	0	0	8	2020
2.3979	0.588629	2.07944	1.09861	0.693147	0	0	0	0	0	0	0	0	66	2019
0	0.344117	1.38629	0.693147	0	0	1	1	0	1	0	0	0	89	2018
0		2.48491	2.07944	0.693147	0	0	0	0	0	0	0	0	35	2020
3.04452	0.208192	2.63906	2.30259	1.38629	0	1	1	1	0	0	0	0	87	2015
0		2.3979	1.38629	1.38629	0	0	0	0	0	0	0	0	11	2018
0		1.60944	1.60944	0.693147	0	0	0	0	0	1	0	0	89	2020
0		1.60944	1.38629	0	1	0	0	0	0	0	0	0	68	2020
1.09861	0.721106	1.60944	1.09861	0	0	0	0	0	0	0	0	0	9	2019
1.60944	0.0722364	1.94591	1.94591	0	1	1	1	1	1	0	1	0	35	2019
1.38629	0.573702	0.693147	1.09861	0.693147	0	0	0	0	0	0	0	0	87	2019
0		2.89037	1.79176	0	0	0	0	0	0	0	0	0	18	2020
2.48491	0.17532	1.38629	1.60944	1.38629	0	1	0	1	1	1	1	0	27	2014	0
0		1.79176	1.09861	0	0	0	0	0	0	0	0	0	41	2020
3.49651	0.448559	1.09861	0	0	0	0	0	0	0	0	0	0	78	2011
0		0.693147	0	0	0	0	0	0	0	0	0	0	9	2020
0.693147	0.129663	1.09861	0	0	0	0	0	0	0		0	0	27	2018
1.79176	0.917558	0.693147	0	0	0	0	0	0	0	1	1	0	46	2019	0
2.07944	0.205844	1.60944	0	0	0	0	0	0	0		0	0	89	2019
0.693147	0.943144	2.30259	1.79176	0.693147	0	0	0	0	0	0	0	0	66	2020
0		1.79176	1.38629	0	0	0	0	0	0	0	0	0	50	2020
0		0.693147	0.693147	0	0	0	0	0	0	0	0	0	32	2021
1.94591	0.684239	1.09861	0.693147	0	0	0	0	0	0		0	0	36	2017
0	0.0607169	1.94591	0.693147	0.693147	0	1	0	1	0	0	0	0	93	2019
1.09861	0.705194	2.07944	2.07944	0.693147	0	0	0	0	0		0	0	2	2018
0	0.688756	1.09861	1.09861	0.693147	0	1	0	1	1	0	0	0	89	2018
2.70805	0.753557	1.38629	0	0	0	0	0	0	0	0	0	0	78	2018
1.38629	0.676754	1.38629	0	0	0	0	0	0	0	1	0	0	89	2019
1.60944	0.745713	1.94591	0.693147	0.693147	0	1	0	1	1	1	1	1	15	2019	1
2.19722	0.872512	2.63906	1.79176	0	0	0	0	0	0	0	0	0	18	2019
0		1.38629	1.60944	1.09861	0	0	0	0	0	0	0	0	87	2020
0	0.859782	2.07944	0	0	0	0	0	0	0	0	0	0	39	2020
0	0.518606	0.693147	0.693147	0	0	1	0	1	1	0	0	0	36	2020
0	0.341508	2.19722	0.693147	0	0	0	0	0	0		0	0	46	2020
0	0.0801209	1.79176	0	0	0	0	0	0	0	0	0	0	24	2021
0	0.533564	1.79176	0	0	0	0	0	0	0	0	0	0	36	2019
1.09861	0.458774	1.09861	1.38629	0	0	0	0	0	0	0	0	0	15	2019
0		2.07944	0.693147	0	0	0	0	0	0	0	0	0	37	2020
2.70805	0.420629	2.48491	1.38629	0	0	0	0	0	0	0	0	0	3	2020
1.38629	0.689165	2.48491	2.30259	1.38629	0	1	0	1	0		0	0	36	2018
0.693147	0.778913	1.79176	0	0	0	0	0	0	0	0	0	0	26	2020
0	0.164777	1.38629	0	0	0	0	0	0	0		0	0	95	2020
0	0.604938	1.94591	1.09861	0.693147	1	0	0	0	0	0	0	0	70	2021
2.70805	0.0500913	1.79176	1.38629	1.09861	0	0	0	0	0	1	0	0	27	2014
0	0.0206601	2.48491	1.09861	0	0	0	0	0	0	0	0	0	37	2020
1.09861		1.09861	0	0	0	0	0	0	0	0	0	0	87	2018
1.60944		1.79176	1.09861	0	0	0	0	0	0	0	0	0	36	2018
0		1.94591	0	0	0	0	0	0	0		0	0	62	2020
0.693147		2.83321	1.09861	0	0	1	0	1	0	0	0	0	50	2020
2.07944	0.0036483	1.60944	1.94591	0	0	0	0	0	0		0	0	26	2018
0	0.492304	1.60944	1.60944	0	0	0	0	0	0	0	0	0	62	2020
1.94591	0.375228	2.07944	1.60944	0	0	0	0	0	0	0	0	0	36	2018
0		0.693147	0	0	0	0	0	0	0		0	0	18	2021
2.77259	0.484495	1.60944	0	0	0	0	0	0	0	0	0	0	78	2013
0		2.30259	0.693147	0	0	0	0	0	0	0	0	0	37	2020
1.09861		0.693147	0.693147	0.693147	0	0	0	0	0	0	1	0	76	2019	1
1.60944	0.736228	1.60944	1.94591	0	1	0	0	0	0	1	1	1	78	2019	1
0.693147	0.625881	1.38629	1.09861	1.09861	0	1	0	1	0	1	0	0	27	2020
2.94444	0.347508	0.693147	1.09861	0	0	0	0	0	0	0	0	0	87	2017
2.30259	0.993217	0.693147	1.09861	0.693147	0	0	0	0	0	1	0	0	27	2018
0		2.89037	1.60944	0	0	0	0	0	0	0	0	0	74	2020
3.3673	0.0224371	1.94591	1.38629	0.693147	0	0	0	0	0	0	0	0	78	2008
0	0.211323	1.79176	1.60944	0.693147	0	1	0	1	1	1	0	0	27	2019
0	0.980433	1.60944	0	0	0	0	0	0	0	0	1	1	27	2020	0
0		2.07944	1.38629	0	0	0	0	0	0	0	0	0	87	2020
1.09861	0.221662	1.09861	0	0	0	0	0	0	0	0	0	0	77	2020
0	0.586546	2.56495	1.60944	0	0	1	0	1	0	0	0	0	37	2020
0		2.07944	1.38629	0	0	0	0	0	0		0	0	70	2020
0	0.659248	2.3979	1.09861	0	0	0	0	0	0	0	0	0	55	2020
2.07944		1.09861	1.09861	1.09861	0	0	0	0	0	0	0	0	87	2015
0		0.693147	0	0	0	0	0	0	0		1	0	27	2020	0
0.693147	0.15747	1.09861	1.38629	0	0	0	0	0	0	0	0	0	13	2020
0		1.79176	1.38629	0	0	0	0	0	0	0	0	0	26	2020
0		1.60944	1.09861	0.693147	0	0	0	0	0		0	0	67	2020
0.693147	0.995611	1.09861	0.693147	0	0	0	0	0	0	1	0	0	2	2018
0	0.163058	1.79176	0	0	0	0	0	0	0	0	0	0	27	2017
1.09861	0.508574	1.38629	1.60944	0.693147	0	1	1	1	0	1	0	0	22	2019
1.09861	0.288286	1.09861	0.693147	0	0	0	0	0	0	0	0	0	9	2019
0	0.0922147	2.99573	2.3979	0	0	0	0	0	0	0	0	0	24	2021
1.60944	0.235064	1.09861	0	0	0	0	0	0	0	0	0	0	86	2019
0		2.30259	0.693147	0.693147	0	0	0	0	0	0	0	0	23	2020
0		1.09861	1.09861	0.693147	0	0	0	0	0	0	1	0	62	2021	0
0	0.64594	1.60944	0.693147	0	0	0	0	0	0	0	0	0	60	2020
1.94591	0.990764	2.07944	2.19722	1.09861	0	1	0	1	1		1	0	39	2018
0		2.30259	1.79176	1.09861	0	0	0	0	0	0	0	0	38	2020
2.77259		0	0	0	0	0	0	0	0		0	0	27	2016
0		2.30259	1.09861	0.693147	0	0	0	0	0	0	0	0	91	2020
1.38629	0.591081	2.48491	1.09861	0	0	0	0	0	0	0	0	0	37	2019
0		0.693147	0	0	0	0	0	0	0	0	0	0	26	2020
0.693147	0.80694	1.38629	1.38629	0	0	1	0	1	0	1	0	0	89	2019
2.56495	0.0151134	0.693147	0	0	0	0	0	0	0	0	1	0	32	2019
0		1.94591	1.60944	1.09861	0	0	0	0	0	0	0	0	68	2020
1.09861	0.275786	1.60944	0.693147	0	0	0	0	0	0	0	0	0	3	2019
0.693147		2.19722	1.38629	0.693147	0	1	0	1	1	0	0	0	78	2020
0	0.293525	1.94591	1.94591	1.09861	0	0	0	0	0	0	0	0	50	2020
1.94591	0.354615	0.693147	0	0	0	0	0	0	0	0	0	0	36	2013
0.693147	0.226976	0.693147	0	0	0	0	0	0	0	0	0	0	27	2018
0		0.693147	1.09861	0.693147	1	1	0	1	1		1	1	27	2020	0
2.30259		0.693147	1.09861	1.09861	0	1	0	1	1	0	0	0	89	2011
2.56495	0.951301	1.79176	1.38629	1.09861	0	0	0	0	0		0	0	39	2018
0		2.07944	1.09861	0.693147	0	0	0	0	0	0	0	0	35	2021
2.48491	0.940168	2.56495	1.94591	0	0	0	0	0	0	0	0	0	42	2015
0		2.63906	1.94591	1.60944	0	0	0	0	0	0	0	0	26	2020
0	0.914447	2.19722	1.09861	0	0	0	0	0	0	0	0	0	36	2020
0.693147	0.919645	1.38629	1.60944	0.693147	0	0	0	0	0	0	0	0	87	2020
3.85015	0.187523	0.693147	0	0	0	0	0	0	0	1	0	0	78	2011
0		1.38629	0.693147	0	0	0	0	0	0	0	0	0	3	2021
0		2.63906	2.07944	0	0	0	0	0	0	0	0	0	42	2020
0		1.60944	1.60944	1.09861	0	1	0	1	0	1	0	0	27	2020
0		2.63906	2.07944	0.693147	0	0	0	0	0	0	0	0	18	2020
0		2.19722	1.38629	0	0	0	0	0	0	0	0	0	37	2020
0		1.38629	0.693147	0	0	0	0	0	0	0	0	0	34	2020
2.19722	0.461518	1.60944	2.07944	0.693147	0	0	0	0	0		0	0	87	2018
1.60944	0.832246	1.38629	0	0	0	0	0	0	0	1	0	0	46	2018
0.693147	0.887632	1.94591	1.09861	0.693147	0	1	0	1	1	0	0	0	36	2018
0	0.4834	1.09861	0	0	0	0	0	0	0	0	0	0	11	2020
2.07944	0.499087	1.38629	1.09861	0	0	0	0	0	0	0	0	0	87	2019
0		1.09861	1.09861	1.09861	0	0	0	0	0	0	0	0	87	2020
0		2.48491	2.30259	1.09861	0	0	0	0	0	0	0	0	50	2021
2.48491	0.24097	0.693147	0	0	0	0	0	0	0	0	0	0	11	2018
2.07944	0.454996	2.3979	0.693147	0	0	0	0	0	0	1	1	1	46	2018
0		2.89037	2.30259	0.693147	0	0	0	0	0	0	0	0	35	2020
0	0.985129	1.38629	1.79176	0.693147	0	0	0	0	0		0	0	89	2020
0.693147		2.30259	1.60944	0	0	1	0	1	0		0	0	13	2020
0		1.94591	1.38629	0.693147	0	0	0	0	0		0	0	66	2021
1.60944	0.185881	1.60944	1.79176	0	0	0	0	0	0		0	0	35	2019
2.94444	0.730938	0	0.693147	0.693147	0	0	0	0	0		0	0	78	2010
0		2.48491	1.38629	0	0	0	0	0	0	0	0	0	9	2020
0		1.09861	1.38629	0.693147	0	0	0	0	0	0	0	0	75	2020
0.693147	0.295069	1.60944	1.79176	1.38629	1	0	0	0	0		0	0	86	2019
3.4012	0.982363	2.07944	1.79176	0	0	0	0	0	0	0	0	0	17	2017
0		1.79176	0.693147	0	0	0	0	0	0	0	0	0	51	2020
0		1.38629	1.09861	0	0	0	0	0	0	0	0	0	32	2021
2.63906	0.639456	1.38629	0.693147	0	0	0	0	0	0		0	0	74	2018
0	0.874134	2.19722	0	0	0	0	0	0	0	0	0	0	11	2020
0.693147	0.779825	1.60944	0.693147	0	0	0	0	0	0	0	0	0	22	2019
2.19722	0.672319	1.09861	0	0	0	0	0	0	0	0	0	0	9	2019
0.693147	0.762409	2.70805	2.56495	1.38629	1	0	0	0	0	0	0	0	24	2021
0.693147		3.21888	2.83321	1.09861	1	1	1	1	1	0	0	0	26	2020
1.60944	0.826706	1.38629	1.09861	0	0	0	0	0	0	0	0	0	36	2018
0		1.79176	1.38629	0	0	0	0	0	0	0	0	0	18	2020
0	0.118935	2.3979	1.38629	0.693147	0	1	1	1	0	0	0	0	26	2020
3.4012	0.0716898	1.09861	0	0	0	0	0	0	0	0	0	0	3	2017
2.48491	0.626663	1.60944	1.38629	0	0	1	0	1	0	1	1	1	89	2019
1.09861	0.73102	1.79176	1.79176	0.693147	0	0	0	0	0	0	0	0	86	2019
2.63906	0.629533	1.38629	0.693147	0	0	1	1	0	0	0	1	0	87	2018
4.21951	0.687705	1.09861	0	0	0	0	0	0	0		1	0	58	2014	1
0.693147		1.38629	0	0	0	0	0	0			0	0	51	2015
0		0.693147	0	0	0	0	0	0	0	0	0	0	2	2020
0.693147	0.916388	1.94591	1.38629	0.693147	0	0	0	0	0	0	0	0	68	2019
1.38629	0.134795	2.94444	3.04452	1.94591	0	0	0	0	0	0	0	0	24	2020
0		2.48491	2.19722	0	0	0	0	0	0	0	0	0	50	2020
2.3979	0.231738	1.79176	1.09861	1.09861	0	0	0	0	0	0	0	0	39	2017
4.04305	0.255304	2.07944	1.09861	0	1	0	0	0	0	0	0	0	43	2018
2.30259	0.379059	1.38629	1.79176	0	0	0	0	0	0	0	0	0	58	2018
0.693147	0.855987	1.38629	1.38629	0.693147	0	1	1	1	0	0	1	1	46	2020	0
0	0.392542	1.38629	0.693147	0	0	0	0	0	0	0	0	0	13	2020
0	0.0651061	1.60944	0	0	0	0	0	0	0	0	0	0	60	2020
2.48491	0.282807	0.693147	1.09861	0.693147	0	0	0	0	0	1	0	0	89	2011
0		2.30259	1.79176	1.38629	0	0	0	0	0	0	0	0	26	2020
0		1.60944	0.693147	0	0	0	0	0	0	0	0	0	37	2020
0		2.07944	1.60944	0.693147	0	0	0	0	0	0	0	0	37	2021
1.38629	0.425757	1.09861	0	0	0	0	0	0	0	0	0	0	36	2015
0		2.07944	1.60944	0.693147	1	0	0	0	0	0	0	0	39	2020
2.99573	0.247355	2.48491	2.56495	1.60944	0	0	0	0	0		0	0	42	2018
1.09861	0.318468	1.60944	1.38629	0	0	1	0	1	1	0	1	0	13	2020	1
0	0.303356	2.83321	2.19722	0.693147	0	0	0	0	0	0	0	0	15	2020
1.09861	0.249544	1.09861	1.60944	0.693147	0	0	0	0	0	1	1	0	36	2018
1.60944	0.600574	1.09861	0.693147	0.693147	0	0	0	0	0		0	0	87	2019
2.30259	0.0806157	1.38629	1.79176	0.693147	0	1	0	1	1	0	0	0	89	2011
0.693147		1.79176	1.94591	0	0	0	0	0	0		0	0	74	2020
1.38629	0.79533	2.30259	1.79176	1.79176	0	0	0	0	0	0	0	0	36	2018
1.09861	0.555835	2.3979	0.693147	0	0	0	0	0	0	0	0	0	39	2019
0.693147	0.26037	1.38629	1.38629	0	0	0	0	0	0	0	0	0	9	2019
1.94591	0.515323	2.56495	1.94591	1.09861	0	1	1	1	0	1	1	0	78	2020	1
0.693147	0.221634	0	0	0	0	0	0	0	0		0	0	36	2019
0		2.30259	1.60944	0	0	0	0	0	0	0	0	0	43	2020
0		0.693147	0.693147	0	0	0	0	0	0		0	0	14	2019
0	0.598891	1.94591	1.94591	0.693147	0	0	0	0	0		1	1	30	2020
3.46574	0.318679	3.13549	1.38629	0.693147	0	1	1	1	0	1	0	0	78	2014
2.48491	0.164525	3.09104	1.94591	0.693147	1	1	1	1	1	1	0	0	17	2018
0		1.60944	1.60944	0.693147	0	0	0	0	0	0	0	0	38	2020
0		1.60944	1.09861	0	0	0	0	0	0	0	0	0	60	2020
0	0.496222	2.83321	2.07944	0.693147	0	0	0	0	0	0	0	0	77	2020
0.693147		2.19722	1.60944	0	0	1	1	1	0	0	0	0	36	2018
0		0.693147	0	0	0	0	0	0	0		0	0	87	2020
0	0.843453	1.79176	1.60944	0.693147	0	1	1	1	1	1	1	0	93	2020	1
3.17805	0.0632981	1.60944	1.94591	0	0	1	1	1	1	1	1	0	78	2017	1
0	0.0992693	2.56495	1.60944	0.693147	1	0	0	0	0	0	0	0	37	2020
1.94591	0.336503	1.09861	0.693147	0	0	0	0	0	0	0	0	0	43	2018
1.94591	0.53036	2.63906	2.77259	2.07944	0	0	0	0	0	0	0	0	13	2019
0	0.632905	2.89037	1.60944	0	1	0	0	0	0		1	1	17	2020	1
1.60944	0.244147	1.38629	0.693147	0	0	0	0	0	0	1	1	1	68	2019	0
1.94591	0.555556	2.83321	1.60944	0	0	0	0	0	0	0	1	0	38	2019
0		1.79176	1.38629	0.693147	0	0	0	0	0	0	0	0	9	2020
0	0.0276546	1.09861	0	0	0	0	0	0	0	1	0	0	89	2019
0		1.38629	1.09861	0	1	0	0	0	0	0	0	0	68	2020
0.693147	0.917337	0.693147	0	0	0	0	0	0	0		0	0	60	2019
0	0.225861	2.30259	0.693147	0.693147	0	0	0	0	0	0	1	1	34	2020
0.693147	0.60124	1.60944	0.693147	0	0	0	0	0	0	0	0	0	15	2019
0		1.79176	1.09861	0	0	0	0	0	0	0	0	0	37	2020
0		1.79176	1.38629	0	0	0	0	0	0	0	0	0	68	2020
3.04452	0.960191	1.38629	1.38629	0	0	1	1	0	1	1	1	0	24	2018	1
0		2.19722	0.693147	0	0	0	0	0	0	1	0	0	23	2020
3.04452	0.153411	1.60944	1.09861	0.693147	0	0	0	0	0	1	1	0	78	2016	1
0.693147	0.225753	1.79176	1.38629	0.693147	1	0	0	0	0	0	0	0	66	2020
2.19722	0.590478	3.17805	2.56495	1.09861	1	1	1	1	1	1	1	0	26	2019
0	0.0335644	1.94591	1.09861	0.693147	0	0	0	0	0		0	0	36	2020
0	0.746788	3.17805	2.19722	1.09861	0	0	0	0	0	0	0	0	70	2021
0	0.026455	2.07944	1.38629	0	0	0	0	0	0		0	0	37	2020
1.38629	0.617475	2.07944	1.38629	0	0	1	1	1	1	1	0	0	12	2020
3.66356	0.89418	3.3322	2.94444	0.693147	1	0	0	0	0	0	0	0	74	2017
1.60944	0.0314557	2.19722	1.09861	0.693147	0	0	0	0	0	0	0	0	43	2018
0		1.60944	1.09861	0	0	0	0	0	0	0	0	0	2	2020
1.60944	0.9555	2.89037	2.48491	0.693147	1	1	1	1	1	0	0	0	39	2018
3.55535	0.522984	2.30259	2.19722	0.693147	0	0	0	0	0	0	0	0	42	2015
0		1.94591	1.79176	0	0	1	1	1	0	0	0	0	50	2020
0		1.09861	0	0	0	0	0	0	0		0	0	87	2020
0	0.940256	1.60944	1.38629	0	0	0	0	0	0	0	0	0	46	2020
3.73767	0.282546	1.60944	0	0	0	0	0	0	0	0	0	0	27	2015
0		1.94591	0.693147	0	0	0	0	0	0	0	0	0	50	2020
1.09861	0.0569413	1.38629	1.09861	0	0	0	0	0	0	0	0	0	37	2019
1.38629	0.422291	1.38629	1.38629	0	0	0	0	0	0	0	1	1	58	2018	1
1.79176	0.240021	1.94591	1.60944	0.693147	0	0	0	0	0		0	0	87	2019
0		1.09861	0	0	0	0	0	0	0	0	0	0	7	2021
0		1.09861	0.693147	0	0	0	0	0	0	0	0	0	37	2020
1.94591	0.517349	1.09861	0	0	0	0	0	0	0		0	0	27	2016
0	0.846074	0.693147	1.09861	0.693147	0	1	0	1	1	1	1	0	27	2020	0
2.30259	0.800454	2.19722	0.693147	0	0	0	0	0	0	0	0	0	38	2018
0	0.274198	2.07944	1.79176	0.693147	0	1	0	1	1	0	0	0	46	2020
0	0.87291	1.09861	0	0	0	0	0	0	0	0	0	0	68	2019
0	0.76024	0.693147	1.09861	0	0	1	0	1	0		0	0	27	2018
0	0.793506	1.94591	1.38629	0	0	0	0	0	0	0	0	0	36	2019
0.693147	0.414777	2.19722	1.09861	0.693147	0	0	0	0	0	0	0	0	77	2021
3.09104	0.932225	1.38629	1.60944	0.693147	0	0	0	0	0	0	0	0	70	2019
3.2581	0.613645	0	0	0	0	0	0	0	0	0	0	0	36	2014
3.3673	0.53796	1.79176	1.38629	0.693147	0	1	1	1	0	1	0	0	87	2018
0		1.60944	1.09861	1.09861	0	0	0	0	0	0	0	0	50	2020
0	0.445865	1.79176	0	0	0	0	0	0	0	0	0	0	27	2020
2.77259	0.308636	1.09861	0.693147	0.693147	0	0	0	0	0	0	0	0	27	2015
5.2832	0.055819	1.60944	1.60944	0.693147	0	1	0	1	0		1	0	78	2009	1
0	0.97682	1.38629	0.693147	0.693147	0	0	0	0	0	0	0	0	38	2018
1.94591	0.462636	1.38629	1.09861	0	0	1	1	1	1		0	0	39	2019
0		2.3979	1.79176	0	0	0	0	0	0	0	0	0	18	2021
1.60944	0.0555962	1.79176	1.94591	1.60944	0	0	0	0	0	0	0	0	60	2019
0		1.60944	1.60944	0	0	0	0	0	0	0	0	0	78	2020
1.09861	0.199583	1.79176	1.09861	0	0	0	0	0	0	1	0	0	27	2017
0	0.240673	1.09861	0.693147	0	0	1	1	0	1		0	0	2	2018
0	0.897991	1.60944	0	0	0	0	0	0	0	0	0	0	61	2020
3.3673	0.0329188	3.13549	1.94591	0.693147	0	0	0	0	0	0	0	0	43	2018
2.94444	0.186611	2.3979	1.09861	0	0	0	0	0	0	0	0	0	42	2018
0		2.30259	2.07944	0	0	0	0	0	0	0	0	0	50	2020
0	0.721367	1.09861	1.09861	0	0	0	0	0	0	0	0	0	27	2019
0.693147	0.10827	0	0.693147	0	0	1	0	1	1	1	0	0	89	2020
1.79176	0.724364	1.09861	1.38629	0	0	0	0	0	0	1	1	1	38	2020	0
2.3979	0.836869	0.693147	0	0	0	0	0	0	0	0	0	0	1	2019
1.09861		1.60944	1.94591	0.693147	0	0	0	0	0	0	0	0	70	2019
0		2.30259	2.19722	0.693147	0	1	1	1	1	0	0	0	78	2021
0		1.38629	0	0	0	0	0	0	0	1	0	0	2	2020
1.38629	0.267675	2.07944	1.38629	0	1	0	0	0	0	0	0	0	8	2018
2.19722	0.645202	2.07944	0.693147	0	0	0	0	0	0	0	0	0	78	2019
0.693147	0.839002	2.48491	1.79176	0	0	0	0	0	0	0	0	0	18	2019
4.63473	0.677672	1.60944	1.38629	0	0	1	0	1	1	0	0	0	78	2009
0	0.0613097	2.07944	1.94591	1.09861	0	0	0	0	0	0	0	0	9	2019
1.09861	0.759026	1.38629	0.693147	0.693147	0	1	0	1	1		1	0	39	2018
1.94591		1.09861	0	0	0	0	0	0	0	0	0	0	27	2019
0		2.3979	1.60944	0	0	0	0	0	0	0	0	0	74	2020
1.38629	0.342291	0	0	0	0	0	0	0	0	1	0	0	27	2019
3.61092	0.23039	1.94591	1.79176	0	0	1	1	0	1	0	0	0	26	2014
1.60944	0.00100781	1.38629	0	0	0	0	0	0	0	0	1	0	92	2019
2.3979	0.089486	1.09861	1.60944	0	0	1	1	1	1	0	0	0	87	2016
1.09861	0.573513	1.09861	1.38629	0	0	0	0	0	0	0	0	0	78	2019
2.07944	0.88133	1.60944	1.38629	0	0	0	0	0	0	1	0	0	38	2019
0		1.38629	0.693147	0	0	0	0	0	0	0	0	0	18	2020
1.09861	0.851696	2.30259	2.19722	0.693147	1	0	0	0	0	0	0	0	35	2018
0	0.0540047	0	0	0	0	0	0	0	0	1	0	0	27	2019
1.79176	0.474563	1.60944	1.09861	0	0	0	0	0	0		0	0	27	2018
2.07944	0.471872	1.94591	1.09861	0.693147	0	0	0	0	0	0	0	0	39	2019
0		2.19722	1.38629	0	0	0	0	0	0	0	0	0	68	2020
0.693147		0	0	0	0	0	0	0	0	1	0	0	27	2016
1.38629	0.584823	2.56495	2.07944	1.09861	0	0	0	0	0	0	0	0	11	2019
0	0.668928	1.60944	0	0	0	0	0	0	0	0	0	0	46	2020
0		1.09861	0	0	0	0	0	0	0	0	0	0	50	2020
0.693147	0.958303	1.79176	0	0	0	0	0	0	0	0	0	0	60	2020
0		1.38629	0	0	0	0	0	0	0	0	0	0	62	2021
0.693147		2.3979	1.60944	0	0	0	0	0	0	0	0	0	37	2018
0.693147	0.877642	1.38629	0	0	0	0	0	0	0	1	0	0	27	2019
0	0.524808	1.38629	0	0	0	0	0	0	0		0	0	36	2020
2.77259	0.954901	1.09861	0.693147	0	0	0	0	0	0		1	0	38	2018
0		2.83321	2.30259	1.09861	0	1	0	1	0	0	0	0	78	2021
0	0.0915724	1.79176	1.79176	0	0	0	0	0	0	0	0	0	15	2020
3.04452	0.203575	1.94591	0.693147	0.693147	0	0	0	0	0	0	0	0	78	2013
2.63906	0.38745	0.693147	0	0	0	0	0	0	0		0	0	78	2007
0.693147	0.415722	1.79176	1.60944	0.693147	0	0	0	0	0		0	0	13	2020
2.19722	0.94108	2.19722	1.79176	0	0	0	0	0	0	0	0	0	35	2018
0		1.79176	0	0	0	0	0	0	0	0	0	0	69	2020
1.94591	0.700109	1.09861	0.693147	0	0	0	0	0	0	0	1	0	11	2018	1
0.693147	0.444192	2.89037	1.79176	0	0	0	0	0	0	0	0	0	70	2021
3.52636	0.596196	1.79176	1.09861	0.693147	1	0	0	0	0		1	0	43	2018
0		0.693147	0	0	0	0	0	0	0	1	0	0	89	2021
0.693147		1.79176	1.60944	1.09861	0	0	0	0	0		0	0	70	2020
1.09861	0.295148	2.3979	1.79176	0.693147	0	0	0	0	0	0	0	0	69	2019
0	0.274535	1.09861	1.09861	0	0	1	1	0	1		0	0	36	2020
0		1.38629	0.693147	0	0	0	0	0	0	0	0	0	23	2020
1.60944	0.551806	1.94591	1.09861	0	0	0	0	0	0	0	0	0	42	2015
0		0.693147	0.693147	0.693147	0	0	0	0	0	0	0	0	38	2020
0		1.79176	1.09861	0	0	0	0	0	0	0	0	0	87	2020
0	0.973244	1.79176	1.09861	0	0	0	0	0	0	0	0	0	56	2021
0		1.38629	0.693147	0	0	0	0	0	0	0	0	0	3	2021
2.19722	0.41221	1.79176	0.693147	0	0	0	0	0	0		0	0	87	2017
0	0.809741	2.19722	1.94591	0.693147	0	0	0	0	0		0	0	36	2020
1.38629	0.279642	2.30259	1.60944	0.693147	0	1	1	1	1	0	0	0	78	2017
0		1.94591	1.60944	0	0	0	0	0	0	0	0	0	18	2020
3.52636	0.234586	2.99573	2.19722	0	1	1	0	1	0	1	1	0	78	2011
1.09861		0	0	0	0	0	0	0	0	0	0	0	17	2019
1.94591		1.09861	0	0	0	0	0	0	0	1	1	0	2	2018
0.693147	0.261965	1.60944	0.693147	0	0	0	0	0	0		0	0	33	2019
0	0.396206	1.09861	0	0	0	0	0	0	0	0	0	0	11	2020
0		1.38629	0	0	0	0	0	0	0		0	0	17	2020
0.693147	0.366919	1.60944	0	0	0	0	0	0	0		0	0	39	2019
0.693147	0.174276	1.38629	1.09861	0	0	1	0	1	0	1	0	0	89	2019
0		2.30259	1.94591	0	0	1	0	1	0	0	0	0	38	2020
0		2.3979	2.3979	1.38629	0	1	1	1	1	0	0	0	78	2020
1.94591	0.0687637	1.79176	1.79176	0	0	0	0	0	0	0	0	0	93	2017
1.38629	0.624225	2.48491	1.60944	0	0	0	0	0	0	0	0	0	21	2019
1.38629	0.947039	1.38629	0.693147	0	0	1	0	1	0	0	0	0	86	2019
0.693147	0.0873216	0	0	0	0	0	0	0	0	0	0	0	32	2020
0.693147	0.546698	0.693147	1.09861	0.693147	0	0	0	0	0	0	0	0	26	2020
1.60944		1.09861	0	0	0	0	0	0	0	0	0	0	27	2017
0.693147	0.214714	1.09861	0	0	0	0	0	0	0	0	0	0	46	2020
0.693147		0.693147	1.09861	0	0	1	1	1	1		0	0	24	2018
0.693147	0.297154	1.09861	0.693147	0	1	0	0	0	0	0	1	1	12	2020	1
0		2.07944	1.09861	0	0	0	0	0	0	0	0	0	37	2021
1.94591	0.91358	0	0.693147	0	0	0	0	0	0	0	0	0	17	2019
0		2.07944	1.09861	0	0	0	0	0	0	0	0	0	21	2020
1.94591	0.934162	1.38629	0	0	0	0	0	0	0	0	0	0	2	2018
1.09861	0.238347	2.19722	1.94591	0.693147	0	1	1	1	0	0	0	0	41	2019
0	0.945135	1.94591	1.09861	0.693147	0	0	0	0	0	0	0	0	93	2018
0		3.17805	2.77259	0	0	0	0	0	0	0	0	0	74	2020
1.60944	0.586747	1.60944	1.38629	0.693147	0	0	0	0	0	0	0	0	87	2019
3.04452	0.33504	2.07944	0	0	0	0	0	0	0	0	0	0	93	2017
0	0.79233	1.79176	0.693147	0	0	0	0	0	0	0	0	0	46	2020
0		2.56495	1.38629	0	0	0	0	0	0	0	0	0	38	2020
0.693147	0.33911	2.07944	1.38629	0.693147	0	0	0	0	0		1	0	78	2020	1
0.693147	0.237412	1.09861	0.693147	0	0	0	0	0	0	0	0	0	89	2019
0		3.4012	1.79176	0	0	0	0	0	0	0	0	0	26	2020
2.83321	0.227107	1.60944	0	0	0	0	0	0	0	0	0	0	78	2019
1.38629	0.898577	2.3979	1.79176	0.693147	0	0	0	0	0	0	0	0	69	2019
1.09861	0.612003	3.04452	2.56495	0	0	1	1	1	0	0	1	0	36	2019
2.48491		1.79176	1.60944	0.693147	0	0	0	0	0		0	0	76	2019
0	0.653229	1.38629	0.693147	0	0	0	0	0	0		0	0	36	2019
1.60944	0.151318	1.38629	0	0	0	0	0	0	0	0	0	0	61	2019
2.07944		0.693147	0	0	0	0	0	0	0		1	0	27	2015	0
0		1.60944	0.693147	0	0	1	0	1	0	0	0	0	9	2020
3.95124	0.387632	1.79176	1.09861	0.693147	0	1	0	1	1	0	0	0	36	2014
1.09861	0.968693	1.60944	0.693147	0	0	0	0	0	0	1	0	0	27	2016
0		1.94591	1.79176	0.693147	1	0	0	0	0	0	0	0	50	2021
0	0.958779	2.07944	1.94591	0.693147	0	0	0	0	0		0	0	46	2020
1.60944	0.268582	1.79176	1.38629	0.693147	0	1	1	1	0		0	0	13	2019
0	0.942865	1.79176	1.09861	0	0	0	0	0	0	0	0	0	46	2020
0		2.63906	1.94591	1.09861	0	1	1	1	1	0	0	0	9	2020
4.00733	0.195634	1.09861	0	0	0	0	0	0	0	0	0	0	39	2012
0		0.693147	0	0	0	0	0	0	0	0	0	0	68	2020
0	0.833551	1.09861	0	0	0	0	0	0	0	0	0	0	46	2020
1.09861	0.58154	2.48491	0	0	0	0	0	0	0	0	0	0	35	2019
0		1.38629	0	0	0	0	0	0	0	1	0	0	43	2020
0		1.09861	0	0	0	0	0	0	0		0	0	66	2021
0	0.20383	2.19722	0.693147	0	0	0	0	0	0	0	0	0	13	2020
0		1.09861	0.693147	0	0	0	0	0	0		0	0	78	2020
2.30259	0.56639	1.60944	0	0	0	0	0	0	0	1	1	1	50	2019	0
0	0.933736	1.38629	1.94591	1.38629	0	0	0	0	0	0	0	0	70	2021
2.3979	0.815319	2.63906	2.30259	0	0	0	0	0	0	0	0	0	17	2017
0		2.3979	1.94591	0	0	0	0	0	0	0	0	0	18	2020
1.09861	0.545721	0.693147	0	0	0	0	0	0	0	0	0	0	93	2019
0	0.095742	1.79176	0.693147	0	0	0	0	0	0	0	0	0	37	2020
0	0.685311	1.79176	0	0	0	0	0	0	0	0	0	0	37	2020
0		1.79176	1.38629	0.693147	0	0	0	0	0	0	0	0	3	2021
0		1.94591	1.38629	0.693147	0	0	0	0	0	0	0	0	36	2020
0	0.903754	1.60944	0.693147	0	0	0	0	0	0	0	0	0	37	2020
0		1.38629	0.693147	0	0	0	0	0	0	0	0	0	68	2021
1.38629	0.278913	2.30259	1.79176	0	0	0	0	0	0	0	0	0	36	2019
0		2.07944	1.60944	0	0	0	0	0	0	0	0	0	18	2021
0	0.33029	1.38629	0.693147	0	0	0	0	0	0	1	0	0	61	2020
1.38629	0.500913	1.94591	0.693147	0.693147	0	1	0	1	0	0	0	0	9	2019
2.83321	0.783656	1.94591	0.693147	0	0	0	0	0	0	0	0	0	78	2016
2.99573	0.784203	2.30259	0	0	0	0	0	0	0	0	0	0	47	2017
1.09861		1.09861	1.38629	1.09861	0	0	0	0	0	0	0	0	89	2018
0		1.09861	0.693147	0	0	0	0	0	0	0	0	0	51	2020
1.60944	0.671202	1.94591	1.60944	0	0	0	0	0	0	0	0	0	50	2019
0		1.79176	1.09861	0	0	0	0	0	0	0	0	0	50	2020
0	0.93506	2.19722	1.79176	0.693147	0	1	1	1	1	0	1	0	26	2020
1.60944	0.132616	1.60944	0.693147	0	0	1	0	1	0		0	0	36	2017
0.693147	0.332776	1.09861	0.693147	0.693147	0	0	0	0	0	0	0	0	68	2019
2.99573	0.954031	2.77259	2.19722	1.09861	0	0	0	0	0	1	0	0	26	2019
3.09104	0.71479	2.30259	1.60944	0	1	1	1	1	1	0	0	0	17	2017
0.693147	0.953302	2.63906	1.60944	0.693147	1	0	0	0	0	1	1	0	35	2020
0		1.38629	0.693147	0	0	0	0	0	0	0	0	0	43	2020
0	0.0325019	1.38629	1.38629	0	0	0	0	0	0		0	0	95	2021
2.3979	0.00806248	2.99573	1.60944	0	0	1	1	0	0		0	0	51	2020
0		0	0	0	0	0	0	0	0	0	0	0	27	2021
0.693147	0.0530828	3.04452	2.30259	0	0	0	0	0	0	0	0	0	15	2020
0		2.56495	0	0	0	0	0	0	0	1	1	0	38	2020
1.60944	0.282116	0.693147	0.693147	0.693147	0	0	0	0	0	0	0	0	34	2019
1.09861		1.09861	0	0	0	0	0	0	0	1	1	0	38	2020
0		2.30259	1.60944	0.693147	1	0	0	0	0	0	0	0	47	2020
0	0.0234316	2.48491	1.09861	0	0	0	0	0	0	0	0	0	57	2021
0		2.30259	2.19722	0.693147	0	0	0	0	0	0	0	0	21	2020
1.38629	0.591965	1.38629	1.60944	0	0	1	1	1	1	1	0	0	89	2019
0		1.60944	0.693147	0	0	0	0	0	0	0	0	0	2	2020
3.61092	0.395659	1.60944	1.38629	1.09861	0	0	0	0	0	0	0	0	42	2015
0	0.437255	0.693147	0	0	0	0	0	0	0	0	1	0	27	2020	0
1.38629	0.699745	1.94591	0.693147	0	0	0	0	0	0	0	0	0	42	2018
0		1.79176	1.09861	0	0	1	1	1	0	0	0	0	46	2020
1.60944	0.511339	1.09861	1.09861	0	0	0	0	0	0	0	0	0	1	2019
2.94444	0.838745	1.60944	1.09861	0	0	1	0	1	1		0	0	36	2017
0		1.94591	1.60944	0	0	1	0	1	1	1	0	0	9	2020
0		2.48491	2.07944	0.693147	0	0	0	0	0	0	0	0	42	2020
0.693147		2.63906	1.94591	0	0	0	0	0	0	0	0	0	13	2020
0.693147	0.437614	0.693147	0	0	0	0	0	0	0	0	0	0	22	2019
0	0.896206	1.94591	2.19722	1.09861	0	0	0	0	0	0	0	0	55	2020
1.60944	0.979387	1.38629	1.79176	0	0	0	0	0	0	0	0	0	36	2017
0	0.00887034	1.38629	0.693147	0	0	0	0	0	0	1	0	0	27	2020
0		1.09861	0	0	0	0	0	0	0	0	0	0	23	2020
2.30259	0.04834	1.94591	0.693147	0	0	0	0	0	0	0	0	0	78	2018
4.06044	0.40673	1.79176	1.09861	0	0	1	1	0	1	0	0	0	43	2018
2.3979	0.939783	1.60944	0	0	0	0	0	0	0	0	0	0	38	2018
0	0.226715	2.99573	1.09861	0.693147	0	0	0	0	0	0	0	0	88	2020
0	0.190929	2.48491	1.60944	0	0	0	0	0	0	0	0	0	60	2020
2.83321	0.694637	2.48491	1.38629	0	0	1	1	1	0	0	0	0	72	2019
1.60944	0.360553	1.94591	1.38629	0.693147	1	0	0	0	0		0	0	87	2019
1.09861		1.60944	1.09861	0.693147	0	1	1	1	0	1	0	0	78	2020
1.09861	0.836942	1.60944	1.38629	0	0	0	0	0	0		0	0	87	2018
0.693147		1.09861	0.693147	0	0	1	1	0	0	1	0	0	27	2018
2.56495	0.22127	1.79176	1.79176	0	0	1	0	1	1	0	0	0	78	2017
2.63906	0.088515	0.693147	0.693147	0	0	0	0	0	0	0	0	0	60	2018
0	0.782536	1.60944	0.693147	0.693147	0	0	0	0	0	0	0	0	77	2021
0	0.739481	2.19722	1.60944	0	1	0	0	0	0	0	1	1	37	2020
0		0	0	0	0	0	0	0	0	1	0	0	89	2020
1.94591	0.29533	0.693147	0.693147	0	0	0	0	0	0	0	0	0	27	2016
0		1.60944	0	0	0	0	0	0	0	1	0	0	78	2020
0	0.0160525	1.60944	0.693147	0	0	0	0	0	0	0	0	0	69	2020
0		2.07944	1.60944	0.693147	0	0	0	0	0	0	0	0	37	2021
1.09861	0.843204	1.60944	1.09861	0	0	0	0	0	0	1	1	0	27	2020	1
2.07944	0.89166	2.30259	1.09861	0	0	0	0	0	0	0	0	0	37	2019
1.09861	0.846813	2.48491	1.38629	0	0	0	0	0	0	0	0	0	18	2019
1.38629	0.0213426	1.09861	0.693147	0	0	0	0	0	0	0	0	0	26	2018
0.693147	0.259007	1.38629	1.09861	0	0	0	0	0	0	0	0	0	63	2020
0		1.09861	0	0	0	0	0	0	0	0	0	0	93	2020
0	0.663809	1.94591	1.60944	0	0	1	1	1	0	0	0	0	36	2020
3.3673	0.514411	0.693147	1.09861	0	0	0	0	0	0	0	0	0	78	2009
3.89182	0.518654	2.07944	1.09861	0	0	0	0	0	0	0	0	0	43	2018
0		1.09861	1.38629	0	0	0	0	0	0	0	0	0	51	2020
1.09861	0.306548	1.38629	0.693147	0.693147	0	1	0	1	0	1	1	1	27	2019	0
0.693147	0.898513	1.60944	0.693147	0	0	0	0	0	0	0	0	0	87	2019
1.38629	0.594458	2.30259	1.60944	0	0	0	0	0	0	0	0	0	33	2019
1.09861	0.278366	1.09861	1.09861	0	0	0	0	0	0		0	0	36	2019
2.3979	0.853867	1.94591	0.693147	0	0	0	0	0	0	0	0	0	50	2019
2.89037	0.0395026	2.19722	1.38629	0.693147	0	0	0	0	0	0	0	0	3	2018
1.94591	0.179681	1.60944	0.693147	0	0	0	0	0	0	0	0	0	32	2019
0	0.65155	1.09861	1.09861	0	1	0	0	0	0	0	0	0	13	2020
0	0.661124	1.94591	1.38629	0	0	0	0	0	0		0	0	37	2020
0		0.693147	0	0	0	0	0	0	0	0	0	0	51	2019
1.79176	0.531923	1.38629	1.09861	0	0	0	0	0	0	0	0	0	78	2019
1.09861	0.140825	1.60944	1.60944	0	0	0	0	0	0	0	0	0	36	2019
0		1.60944	0.693147	0.693147	0	0	0	0	0	0	1	0	68	2020	1
1.60944	0.0456038	2.07944	1.60944	0.693147	0	0	0	0	0	0	0	0	36	2019
0		0.693147	0	0	0	0	0	0	0	1	0	0	27	2020
0	0.542503	1.60944	1.60944	0	0	0	0	0	0		0	0	36	2020
3.73767	0.624954	1.60944	1.09861	0.693147	0	1	0	1	0		1	1	78	2017	1
0		1.09861	0	0	0	0	0	0	0	1	0	0	68	2020
0	0.0932142	1.38629	0	0	0	0	0	0	0		0	0	15	2020
0.693147	0.194365	0.693147	0	0	0	0	0	0	0	0	0	0	89	2020
0	0.551259	1.94591	1.09861	0	0	0	0	0	0	0	1	0	42	2020	1
1.60944	0.624339	1.79176	1.38629	0.693147	0	0	0	0	0	0	0	0	50	2019
3.82864	0.0206129	2.07944	0.693147	0	0	0	0	0			0	0	78	2005
1.09861	0.546989	2.30259	1.79176	0.693147	0	0	0	0	0	0	0	0	70	2021
0		1.79176	1.09861	0	0	1	1	1	1	0	0	0	2	2020
1.60944	0.400504	1.60944	1.38629	0	0	0	0	0	0	0	0	0	32	2019
2.89037	0.746078	2.19722	0.693147	0	0	0	0	0	0	0	1	0	78	2014	1
0.693147	0.114922	2.07944	1.09861	0	0	0	0	0	0	1	0	0	78	2019
2.07944		1.79176	1.09861	0.693147	0	0	0	0	0	0	0	0	87	2018
1.09861	0.361912	1.60944	1.09861	0	0	0	0	0	0	0	1	0	15	2020	1
0.693147	0.326087	1.38629	0	0	0	0	0	0	0		0	0	66	2019
0		1.38629	1.60944	0	0	0	0	0	0	0	0	0	43	2020
1.38629		1.60944	0.693147	0	0	0	0	0	0	0	0	0	68	2019
0		2.19722	1.38629	0	0	0	0	0	0	0	0	0	23	2020
0.693147	0.9139	1.79176	1.38629	0	0	0	0	0	0	1	1	0	15	2020	1
2.63906	0.351332	0.693147	0	0	0	0	0	0	0	0	0	0	78	2011
1.60944	0.117923	0.693147	1.09861	1.09861	0	0	0	0	0	0	0	0	27	2018
2.48491	0.60519	2.30259	1.60944	0	0	0	0	0	0	0	0	0	37	2019
0		2.19722	1.94591	0	0	1	0	1	1	0	0	0	50	2020
0.693147	0.523714	2.07944	1.60944	0.693147	0	0	0	0	0	0	0	0	15	2019
1.38629	0.658154	2.48491	1.79176	0.693147	0	1	1	1	1	1	0	0	78	2018
0	0.342908	1.79176	1.38629	0.693147	0	1	1	1	0		0	0	57	2019
1.38629	0.748047	1.79176	1.60944	0.693147	0	0	0	0	0	0	0	0	37	2018
0	0.1722	0.693147	0	0	0	0	0	0	0	1	0	0	15	2019
0		1.38629	1.79176	0	0	1	1	1	1	0	0	0	26	2020
0.693147	0.657344	2.3979	2.30259	0.693147	0	0	0	0	0	0	0	0	37	2020
3.21888	0.550841	1.38629	1.38629	1.09861	0	0	0	0	0	0	0	0	93	2017
0.693147	0.424993	1.79176	1.38629	0	0	0	0	0	0	0	0	0	86	2019
0		2.19722	1.38629	0.693147	0	0	0	0	0	0	0	0	35	2020
2.30259	0.416123	1.79176	1.09861	0	0	0	0	0	0	0	0	0	27	2019
2.77259	0.897118	1.94591	2.3979	0.693147	0	1	0	1	1	0	1	0	36	2018
1.38629	0.100693	1.38629	0.693147	0.693147	0	1	0	1	1	1	1	1	36	2019
3.2581	0.0184239	1.38629	0	0	0	0	0	0	0	1	1	1	78	2019	0
2.19722	0.460598	1.94591	1.38629	0.693147	0	0	0	0	0	0	0	0	58	2018
1.38629		1.38629	1.79176	1.79176	0	0	0	0	0	1	0	0	27	2016
0	0.318862	1.60944	1.09861	0.693147	0	1	1	1	0	1	0	0	11	2020
0	0.845553	1.79176	1.09861	0	0	0	0	0	0	0	0	0	41	2019
2.19722	0.147574	1.60944	0.693147	0	0	0	0	0	0	0	0	0	78	2014
2.07944	0.487596	1.38629	0.693147	0	0	0	0	0	0		1	0	42	2018	1
0		2.3979	1.60944	1.09861	0	0	0	0	0		0	0	26	2020
0		1.09861	0.693147	0.693147	0	1	0	1	0	0	0	0	27	2021
0.693147	0.290417	1.94591	0.693147	0	0	0	0	0	0	0	1	0	23	2020
0	0.475231	1.38629	0	0	0	0	0	0	0		1	1	39	2020
1.09861	0.463084	1.38629	0.693147	0	0	0	0	0	0	1	0	0	27	2019
2.19722	0.993197	2.30259	1.60944	0	0	0	0	0	0	0	0	0	50	2019
0		1.09861	1.09861	0	0	0	0	0	0		0	0	87	2020
1.38629	0.428094	1.38629	0.693147	0.693147	0	0	0	0	0		0	0	68	2018
2.3979	0.0731485	1.79176	0	0	0	0	0	0	0	0	0	0	78	2011
2.30259	0.202713	1.60944	1.94591	0.693147	0	1	0	1	1	1	0	0	27	2015
1.09861	0.306626	2.30259	1.09861	0	0	0	0	0	0	0	0	0	37	2018
0		1.38629	0.693147	0	0	0	0	0	0	0	0	0	13	2020
2.30259	0.545421	1.94591	0.693147	0	0	0	0	0	0	0	0	0	47	2017
0		1.38629	0	0	0	0	0	0	0		0	0	68	2020
0		2.19722	1.38629	0	0	0	0	0	0	0	0	0	15	2020
2.56495	0.190712	1.38629	1.09861	0	0	0	0	0	0	1	0	0	27	2018
0		1.94591	0	0	0	0	0	0	0	1	1	0	15	2020	1
2.30259	0.115286	1.09861	0	0	0	0	0	0	0	0	0	0	78	2013
2.56495	0.0168252	1.38629	1.09861	0.693147	0	0	0	0	0	0	1	1	3	2020	0
0	0.309146	1.60944	1.60944	0	0	0	0	0	0		0	0	95	2021
1.09861	0.17822	1.60944	1.09861	1.09861	0	0	0	0	0	0	0	0	58	2018
0.693147	0.511716	1.09861	1.09861	0	0	0	0	0	0		0	0	24	2020
0.693147	0.465524	1.38629	2.07944	1.09861	0	0	0	0	0	0	0	0	36	2019
2.19722	0.174015	1.38629	1.09861	0.693147	0	1	0	1	1	0	0	0	46	2018
2.19722	0.658376	0.693147	0	0	0	0	0	0	0	1	1	0	60	2019
0	0.0667884	1.38629	1.94591	0.693147	1	1	0	1	0	1	0	0	27	2020
1.09861	0.277636	1.79176	1.60944	0	0	1	1	1	1	0	0	0	36	2018
1.94591	0.439073	1.79176	0.693147	0	0	0	0	0	0	0	0	0	78	2013
0		1.60944	1.38629	0	0	0	0	0	0	0	0	0	36	2020
2.07944	0.347866	2.89037	1.94591	0.693147	0	0	0	0	0	1	0	0	78	2018
1.79176	0.304611	2.30259	2.30259	0.693147	0	0	0	0	0	0	0	0	83	2019
0		1.94591	1.38629	0	0	0	0	0	0	0	0	0	26	2020
1.09861	0.702298	0	0	0	0	0	0	0	0	0	0	0	42	2018
0.693147		0.693147	0	0	0	0	0	0	0	0	0	0	27	2019
3.3322	0.304316	1.60944	0.693147	0	0	0	0	0	0	0	0	0	93	2017
1.38629	0.979129	1.94591	2.07944	1.60944	0	1	0	1	1	1	1	1	27	2020	0
0		2.30259	1.09861	0	0	0	0	0	0	0	0	0	2	2020
0		1.38629	0	0	0	0	0	0	0	0	0	0	26	2020
0		1.60944	1.60944	0	0	1	1	0	1	0	0	0	68	2020
3.52636	0.351696	1.79176	1.79176	0	0	1	0	1			0	0	78	2005
0		1.09861	0.693147	0	0	0	0	0	0	0	0	0	27	2020
2.07944	0.924666	2.77259	1.94591	0.693147	0	1	1	1	1	0	0	0	37	2019
0	0.534845	2.07944	0.693147	0	0	0	0	0	0	0	0	0	39	2020
0		1.60944	1.09861	0.693147	0	0	0	0	0	0	0	0	23	2020
0		1.09861	0	0	0	0	0	0	0		0	0	67	2020
0		2.83321	1.60944	0	0	0	0	0	0	0	0	0	18	2020
0		1.60944	1.38629	0.693147	0	0	0	0	0		0	0	46	2018
2.30259	0.467876	2.30259	1.38629	0	0	0	0	0	0	0	0	0	17	2017
1.79176	0.417167	0.693147	0	0	0	0	0	0	0	1	0	0	89	2018
2.19722		0	0	0	0	0	0	0		1	0	0	27	2013
1.09861	0.411691	2.63906	2.07944	1.38629	1	1	1	1	1	1	0	0	18	2019
3.91202	0.250274	1.60944	0	0	0	0	0	0	0	0	0	0	78	2008
0	0.205035	1.38629	1.60944	0	0	0	0	0	0	0	0	0	78	2019
0	0.553767	1.09861	0.693147	0	0	0	0	0	0	0	0	0	2	2018
2.48491	0.628603	0.693147	0.693147	0	0	0	0	0	0		0	0	58	2018
0		1.38629	0.693147	0.693147	0	0	0	0	0	0	0	0	68	2020
0		2.19722	0	0	0	0	0	0	0	0	0	0	66	2021
0		2.70805	1.94591	0.693147	0	1	1	1	1		0	0	78	2020
0	0.985224	2.30259	1.79176	0	0	1	0	1	0	0	0	0	69	2020
0	0.380153	1.09861	0	0	0	0	0	0	0		0	0	75	2018
2.48491	0.864283	2.07944	2.3979	0	0	1	1	1	1	0	0	0	78	2014
0.693147		2.07944	1.09861	0	0	0	0	0	0	0	0	0	1	2020
0	0.0260854	1.79176	1.60944	0	0	0	0	0	0	1	0	0	15	2020
2.63906	0.83309	2.83321	1.94591	0.693147	0	1	0	1	0	0	0	0	78	2016
1.79176	0.956038	1.60944	1.38629	0	0	0	0	0	0	0	0	0	69	2019
2.70805	0.371882	2.99573	2.77259	0	0	0	0	0	0	0	0	0	63	2017
0		1.60944	0.693147	0.693147	0	0	0	0	0	1	0	0	68	2020
0	0.0635452	1.60944	0	0	0	0	0	0	0	0	0	0	65	2020
0.693147	0.288808	1.60944	1.79176	1.38629	1	1	0	1	0	0	0	0	27	2018
0	0.597704	1.38629	0	0	0	0	0	0	0		1	0	87	2020	0
1.60944	0.377235	0	0	0	0	0	0	0	0		0	0	36	2015
0.693147	0.652317	1.79176	2.07944	0	0	0	0	0	0	0	0	0	85	2020
0		3.13549	2.56495	1.38629	1	0	0	0	0	0	0	0	50	2020
0		1.94591	1.38629	0	0	1	1	1	0	1	0	0	50	2020
0.693147	0.643487	1.60944	1.09861	0	0	0	0	0	0	0	0	0	38	2019
0	0.00804682	1.60944	1.09861	0	0	0	0	0	0	0	0	0	60	2020
0.693147	0.353156	2.07944	1.09861	0	0	0	0	0	0	0	0	0	78	2019
1.60944	0.320139	2.3979	2.19722	1.38629	0	0	0	0	0	0	1	0	78	2019	1
0		1.79176	1.09861	0	0	1	1	1	1	1	0	0	78	2021
0.693147	0.0674936	1.60944	1.09861	0	0	0	0	0	0	1	0	0	35	2019
0	0.697738	2.3979	1.94591	0	0	0	0	0	0	0	0	0	11	2020
1.79176	0.27866	1.38629	0.693147	0	0	0	0	0	0	0	0	0	13	2018
1.38629	0.780555	3.04452	1.94591	1.09861	0	1	0	1	0	0	1	1	26	2020
0		1.79176	0.693147	0	0	0	0	0	0	0	0	0	18	2021
2.94444	0.712018	2.3979	1.94591	0	0	0	0	0	0	0	0	0	50	2019
0		1.38629	1.79176	0.693147	0	0	0	0	0	0	0	0	70	2020
0		2.48491	1.94591	0	0	0	0	0	0		0	0	87	2020
1.94591	0.629515	1.60944	0.693147	0.693147	0	0	0	0	0		0	0	36	2018
2.07944	0.706129	1.60944	1.09861	0	0	1	1	1	1	0	0	0	39	2018
0		1.38629	1.38629	0	1	1	0	1	1	1	1	0	89	2021
0	0.751631	0.693147	0.693147	0.693147	0	0	0	0	0		0	0	27	2016
0	0.142353	1.94591	1.79176	0.693147	0	0	0	0	0	0	0	0	24	2020
1.09861	0.36004	2.07944	0.693147	0	0	0	0	0	0		0	0	13	2019
0		1.38629	1.09861	0	0	0	0	0	0		0	0	38	2020
3.09104	0.401131	1.09861	1.09861	0	0	0	0	0	0	0	0	0	78	2013
0		1.09861	0.693147	0.693147	0	0	0	0	0	0	0	0	62	2021
0		1.60944	0	0	0	0	0	0	0	0	0	0	68	2020
0		0	0	0	0	0	0	0	0		0	0	27	2020
0		1.09861	1.38629	0.693147	0	0	0	0	0	0	0	0	15	2020
1.38629	0.198287	2.07944	1.38629	0	0	0	0	0	0	0	0	0	38	2019
0		0	0	0	0	0	0	0	0		0	0	63	2020
2.07944	0.36556	1.09861	1.09861	0	0	0	0	0	0		0	0	36	2016
2.77259	0.743342	2.56495	2.30259	1.09861	0	1	0	1	0	0	0	0	26	2019
0.693147	0.607879	1.09861	0.693147	0	0	0	0	0	0	1	0	0	27	2019
2.56495	0.427399	2.3979	1.60944	0	0	0	0	0	0	0	0	0	58	2015
1.60944	0.00965301	1.09861	1.09861	0	0	0	0	0	0		0	0	27	2016
1.60944	0.680409	1.38629	1.09861	0	0	0	0	0	0	0	1	0	36	2018
0		1.60944	1.09861	0.693147	0	0	0	0	0	1	1	0	67	2020
1.38629	0.803809	2.07944	2.3979	1.09861	1	1	1	1	1		1	0	86	2020
1.38629		0	0.693147	0	0	0	0	0	0	0	0	0	27	2015
0		1.94591	0.693147	0	0	0	0	0	0	0	0	0	2	2020
3.46574	0.343915	1.94591	2.07944	0	0	0	0	0	0	0	0	0	74	2017
0		1.09861	0	0	0	0	0	0	0	0	0	0	18	2021
1.09861	0.550222	2.19722	1.60944	0.693147	0	1	1	1	0	0	1	1	87	2020	0
0	0.818581	2.3979	0.693147	0	0	0	0	0	0	0	0	0	93	2016
1.09861	0.0368479	0.693147	0	0	0	0	0	0	0	0	0	0	78	2019
3.7612	0.770781	1.38629	1.09861	0	0	0	0	0	0	0	1	0	77	2018	1
2.70805	0.21164	3.71357	3.21888	0.693147	1	1	1	1	1	0	0	0	51	2020
1.60944	0.795982	0.693147	0.693147	0	0	0	0	0	0	0	0	0	27	2019
1.38629	0.121671	0.693147	0	0	0	0	0	0	0		0	0	36	2017
1.09861	0.173294	1.94591	1.60944	0	0	0	0	0	0	0	0	0	36	2019
0.693147	0.644655	1.60944	1.94591	0	0	0	0	0	0	0	0	0	36	2019
2.89037	0.463866	1.38629	0	0	0	0	0	0	0	0	0	0	86	2019
0	0.428823	2.07944	0.693147	0	0	0	0	0	0	0	0	0	24	2021
0		1.79176	1.38629	0.693147	0	0	0	0	0	0	0	0	21	2020
0		1.94591	0.693147	0	1	0	0	0	0	0	0	0	34	2020
0		1.09861	1.09861	0	0	0	0	0	0	0	0	0	63	2018
0	0.521343	2.19722	1.38629	0	0	0	0	0	0	0	0	0	11	2020
0.693147		1.79176	0.693147	0	0	0	0	0	0		0	0	32	2020
2.07944	0.351149	2.70805	1.38629	0.693147	0	0	0	0	0	0	0	0	78	2018
0		1.38629	0.693147	0	0	0	0	0	0	0	0	0	27	2021
2.70805	0.916037	2.07944	2.19722	1.94591	0	0	0	0	0	0	0	0	39	2017
2.19722	0.0221758	0	0	0	0	0	0	0		0	0	0	89	2011
1.09861	0.287154	1.60944	1.09861	0	0	0	0	0	0	0	0	0	39	2019
0		0	0	0	0	0	0	0	0	0	0	0	68	2020
2.3979	0.98486	2.19722	2.07944	1.38629	0	0	0	0	0	0	0	0	42	2017
1.60944		0.693147	0	0	0	0	0	0	0	1	0	0	27	2020
3.09104	0.406786	2.70805	2.63906	1.60944	0	1	0	1	1		0	0	78	2017
1.79176	0.464521	1.09861	1.09861	0	0	0	0	0	0	0	0	0	2	2019
0.693147		1.79176	0	0	0	0	0	0	0	0	0	0	26	2020
0		2.48491	1.79176	0	0	1	1	1	1	1	0	0	1	2020
0		1.09861	1.09861	0	0	0	0	0	0	0	0	0	86	2020
0	0.951842	1.09861	0	0	0	0	0	0	0	0	0	0	36	2020
4.36945	0.036483	2.07944	1.60944	0.693147	0	0	0	0	0	0	0	0	78	2008
0	0.856423	2.07944	0.693147	0	0	0	0	0	0	0	0	0	39	2020
2.89037	0.382889	1.94591	1.09861	0	1	0	0	0	0	0	0	0	78	2015
2.19722	0.109095	2.70805	2.63906	1.09861	1	0	0	0	0	0	0	0	74	2019
1.60944	0.268458	1.09861	0	0	0	0	0	0	0	0	0	0	89	2018
0		2.30259	0.693147	0	0	0	0	0	0		0	0	93	2020
0	0.840204	1.38629	1.09861	0	0	0	0	0	0	1	0	0	36	2020
0.693147		2.48491	1.79176	0.693147	0	0	0	0	0	0	0	0	78	2021
0	0.467258	1.94591	1.09861	0	0	0	0	0	0		1	0	86	2020	0
0.693147	0.525698	1.09861	0.693147	0.693147	0	0	0	0	0	0	0	0	89	2020
0.693147		2.77259	2.07944	0.693147	0	0	0	0	0	0	0	0	50	2020
0.693147	0.901383	1.09861	0	0	0	0	0	0	0	1	0	0	89	2020
2.83321	0.139078	1.79176	1.09861	1.09861	0	0	0	0	0		0	0	24	2018
0		1.38629	0.693147	0	0	0	0	0	0		0	0	26	2020
0.693147	0.0560918	0	0.693147	0.693147	0	1	0	1	1	1	0	0	27	2014
1.79176	0.639365	2.70805	1.94591	0	0	0	0	0	0		0	0	35	2019
1.09861	0.429075	1.94591	1.94591	0	0	1	1	1	1		0	0	13	2019
0	0.389771	1.38629	0.693147	0	0	0	0	0	0		0	0	13	2020
0	0.776154	2.19722	1.60944	0	0	0	0	0	0	0	0	0	87	2020
0		2.19722	2.30259	0	1	1	0	1	1	0	0	0	18	2020
0.693147	0.127873	1.79176	1.09861	0.693147	0	1	0	1	0	0	0	0	11	2019
1.09861		0	0.693147	0.693147	0	0	0	0	0	1	0	0	89	2019
0.693147		2.83321	0.693147	0	0	0	0	0	0	0	0	0	37	2020
1.79176		2.07944	0.693147	0	0	0	0	0	0	0	0	0	39	2016
1.79176	0.389589	1.94591	0.693147	0	0	0	0	0	0	0	0	0	39	2019
1.09861	0.565634	2.30259	1.79176	0.693147	0	1	1	1	0	0	0	0	37	2019
0.693147	0.0360031	1.60944	1.60944	0	0	1	1	1	1	0	0	0	27	2019
1.38629	0.378555	1.79176	0.693147	0	0	0	0	0	0		0	0	27	2017
0		1.09861	0	0	0	0	0	0	0		0	0	68	2020
1.09861	0.200302	2.30259	1.60944	0	0	0	0	0	0	0	0	0	50	2019
1.94591	0.481985	2.63906	2.07944	0	0	1	1	1	1		0	0	17	2019
1.38629	0.591333	1.94591	1.09861	0	0	0	0	0	0	0	0	0	17	2019
0		1.60944	1.38629	0	0	0	0	0	0	0	0	0	91	2020
0	0.0546737	1.94591	0.693147	0	0	0	0	0	0	0	0	0	95	2021
0	0.974805	1.38629	0	0	0	0	0	0	0		0	0	18	2020
1.79176	0.244978	0.693147	0.693147	0	0	0	0	0	0	1	0	0	27	2018
1.79176		1.09861	1.38629	0.693147	0	1	0	1	1	0	0	0	27	2018
3.21888	0.867206	0.693147	0	0	0	0	0	0	0	0	0	0	89	2018
0.693147		2.07944	1.09861	0	0	0	0	0	0	0	0	0	70	2020
0		2.56495	0.693147	0	0	0	0	0	0	0	0	0	39	2020
2.19722	0.265054	2.07944	0.693147	0	0	0	0	0	0	0	0	0	44	2018
0		2.07944	1.60944	0	0	0	0	0	0	0	0	0	50	2021
2.99573	0.716049	2.77259	2.30259	1.09861	1	0	0	0	0	1	0	0	17	2018
0.693147	0.576979	2.19722	1.60944	0.693147	0	0	0	0	0	0	0	0	36	2019
0		2.3979	1.79176	0	0	1	0	1	1		0	0	18	2020
1.38629	0.138271	1.60944	1.09861	0.693147	0	0	0	0	0	0	0	0	11	2019
2.89037	0.55857	1.38629	1.38629	1.38629	0	0	0	0	0	0	0	0	89	2019
1.09861		2.19722	0	0	0	0	0	0	0	0	0	0	42	2016
3.3322		0.693147	0.693147	0	0	0	0	0	0	1	0	0	27	2014
2.63906	0.186246	1.60944	1.60944	0.693147	0	0	0	0	0	0	0	0	75	2018
0	0.237591	2.19722	1.79176	0	0	1	1	1	0	0	0	0	13	2020
0		2.07944	1.60944	0.693147	0	0	0	0	0	0	0	0	9	2020
2.07944	0.690854	2.30259	1.60944	0	0	0	0	0	0	0	0	0	38	2018
1.09861	0.911839	2.77259	0.693147	0	0	0	0	0	0	0	0	0	39	2019
0	0.782609	2.48491	1.60944	0.693147	0	0	0	0	0	0	0	0	66	2020
3.3673	0.241586	1.09861	1.38629	0	0	1	1	1	1	0	0	0	27	2018
0	0.243159	1.79176	1.09861	0.693147	0	0	0	0	0	0	0	0	36	2019
2.3979	0.978332	1.94591	1.38629	0	0	1	1	1	0	1	0	0	18	2019
0.693147		3.3673	3.4012	2.3979	0	1	1	1	1	0	0	0	74	2020
0.693147	0.597957	2.56495	1.94591	1.09861	0	1	1	1	1	0	1	0	58	2020	1
1.94591	0.871	2.30259	1.60944	0.693147	0	1	0	1	1	0	0	0	18	2019
1.38629	0.485765	2.07944	1.38629	0	0	0	0	0	0		0	0	41	2019
3.49651	0.254287	1.79176	1.09861	1.09861	0	0	0	0	0	0	0	0	78	2011
0	0.281639	1.38629	0.693147	0.693147	0	0	0	0	0	0	0	0	60	2020
0		1.79176	0	0	0	0	0	0	0		0	0	30	2020
1.60944	0.146935	1.38629	0	0	0	0	0	0	0	0	0	0	64	2020
0		1.79176	1.60944	0	0	0	0	0	0		0	0	51	2019
1.38629	0.578621	0.693147	0	0	0	0	0	0	0	1	0	0	15	2019
0		1.09861	0	0	0	0	0	0	0	0	0	0	41	2020
1.38629	0.820862	2.94444	2.83321	1.38629	0	0	0	0	0	0	0	0	17	2019
0.693147		1.79176	1.38629	0	1	0	0	0	0	0	0	0	63	2020
0.693147	0.273258	1.60944	1.38629	0	0	0	0	0	0	0	0	0	36	2018
0		2.30259	1.38629	0	0	0	0	0	0	0	0	0	2	2020
0.693147	0.509523	2.07944	1.38629	0.693147	1	0	0	0	0	0	0	0	46	2020
0		1.38629	1.09861	0	0	0	0	0	0	0	0	0	55	2020
0.693147	0.130707	0.693147	0	0	0	0	0	0	0		0	0	87	2018
1.38629	0.667423	2.19722	1.38629	0	0	0	0	0	0	0	0	0	17	2019
0		1.60944	1.09861	0	0	0	0	0	0	0	0	0	84	2020
0.693147	0.975374	2.77259	2.07944	0	0	1	1	1	1	0	0	0	78	2019
3.63759	0.191901	2.30259	1.09861	0	0	0	0	0			0	0	78	2006
0.693147		0.693147	0	0	0	0	0	0	0	1	0	0	27	2017
0.693147	0.122098	0	0.693147	0	0	0	0	0	0	1	0	0	27	2018
0	0.500365	2.48491	1.79176	0.693147	0	0	0	0	0	0	0	0	36	2020
1.38629	0.538482	1.09861	1.60944	0.693147	0	1	1	1	1	0	0	0	27	2019
0		1.38629	0	0	0	0	0	0	0	0	0	0	3	2021
0	0.578659	1.79176	1.09861	0	0	1	0	1	1	1	0	0	27	2020
0	0.993283	2.77259	2.19722	0.693147	0	0	0	0	0	0	0	0	39	2020
0		1.94591	1.09861	0	0	0	0	0	0	0	0	0	74	2020
0		2.07944	1.38629	0.693147	0	0	0	0	0	0	0	0	35	2020
3.58352	0.095768	1.60944	0.693147	0	0	0	0	0	0	0	0	0	78	2014
2.3979	0.249152	1.60944	1.09861	0.693147	0	0	0	0	0	0	0	0	86	2019
0	0.534829	1.60944	0.693147	0	1	0	0	0	0	0	0	0	46	2020
1.60944	0.895046	1.60944	0.693147	0.693147	0	0	0	0	0	0	1	0	39	2017
0	0.576216	2.77259	1.94591	1.60944	0	0	0	0	0		0	0	24	2021
3.09104	0.0328347	0.693147	0.693147	0	0	0	0	0	0	0	0	0	78	2014
1.09861	0.815549	0.693147	1.09861	0	0	0	0	0	0	0	0	0	89	2020
0		1.94591	1.09861	0	0	0	0	0	0		0	0	42	2020
0		0.693147	0	0	0	0	0	0	0		0	0	78	2020
0	0.77677	1.94591	1.60944	0	0	0	0	0	0	0	0	0	18	2020
0	0.35097	1.38629	1.79176	0	0	0	0	0	0	0	0	0	74	2020
2.3979	0.0228019	1.38629	1.09861	0	0	0	0	0	0		0	0	36	2015
3.82864	0.109449	1.38629	0	0	0	0	0	0		1	1	1	78	2005	1
2.56495	0.246808	1.94591	1.94591	0.693147	0	1	1	1	1	0	0	0	36	2017
0.693147	0.831444	2.56495	2.19722	0.693147	0	0	0	0	0	0	0	0	50	2018
0		1.09861	1.38629	0	0	1	1	1	0	0	0	0	27	2020
0		1.94591	0.693147	0	0	0	0	0	0	0	0	0	47	2020
1.09861	0.71928	1.79176	1.60944	1.09861	0	0	0	0	0		0	0	87	2019
0	0.910253	1.09861	1.09861	0	0	0	0	0	0	0	0	0	27	2020
5.25227	0.114739	1.60944	0	0	0	0	0	0	0		1	0	78	2014	1
0	0.494913	1.09861	0.693147	0	0	0	0	0	0		0	0	46	2020
0		2.19722	0.693147	0	0	0	0	0	0	0	0	0	18	2021
0	0.478206	1.38629	0	0	0	0	0	0	0		0	0	37	2020
0		1.38629	1.09861	1.09861	0	0	0	0	0	0	0	0	2	2020
0	0.4534	1.94591	1.09861	0	0	0	0	0	0	0	0	0	39	2020
3.17805	0.55523	1.09861	0	0	0	0	0	0	0	1	1	1	1	2019
0		1.94591	0.693147	0.693147	0	0	0	0	0	0	0	0	2	2020
0		1.94591	1.79176	0	0	0	0	0	0	0	0	0	93	2019
0	0.250441	1.60944	1.60944	0	0	0	0	0	0	0	0	0	37	2020
0.693147	0.260285	2.07944	1.38629	0.693147	0	0	0	0	0	0	0	0	32	2020
1.09861	0.702846	1.60944	1.38629	0.693147	0	0	0	0	0	0	0	0	36	2018
0		0	0	0	0	0	0	0	0		0	0	51	2015
1.60944	0.0833963	2.30259	2.19722	0	0	0	0	0	0	0	0	0	44	2018
0	0.328985	1.38629	0	0	0	0	0	0	0		0	0	89	2020
3.52636	0.808012	2.19722	1.94591	0.693147	0	0	0	0	0	0	0	0	70	2018
0		1.94591	1.09861	0.693147	0	0	0	0	0	0	0	0	26	2020
0		1.09861	0.693147	0	0	0	0	0	0	1	0	0	27	2019
3.04452	0.518789	1.94591	1.38629	0.693147	0	0	0	0	0	0	0	0	36	2017
0	0.911818	1.09861	0.693147	0	0	0	0	0	0	0	0	0	27	2020
2.07944		1.38629	0.693147	0	0	1	1	0	0	1	0	0	27	2014
4.38203	0.296425	2.07944	1.09861	0	0	0	0	0	0	0	0	0	78	2011
3.97029	0.0457862	1.60944	1.60944	0	1	1	1	1	1	0	0	0	36	2011
1.60944	0.308138	1.38629	1.38629	0	0	0	0	0	0	1	0	0	50	2019
1.09861	0.860621	1.38629	1.09861	0.693147	0	0	0	0	0		0	0	39	2018
0	0.864101	2.56495	2.07944	0	0	0	0	0	0	0	0	0	36	2020
3.95124	0.69413	1.60944	1.60944	1.09861	0	1	0	1	0		0	0	4	2019
1.09861		1.09861	1.09861	0	0	1	0	1	0	1	0	0	27	2017
0		1.38629	0.693147	0	0	0	0	0	0	0	0	0	2	2020
0	0.848867	2.07944	1.09861	0.693147	0	0	0	0	0	0	0	0	39	2020
1.60944		1.38629	0	0	0	0	0	0	0	1	0	0	27	2017
1.94591	0.768849	0.693147	0.693147	0	0	0	0	0	0	0	0	0	27	2017
2.70805	0.838498	0.693147	0	0	0	0	0	0	0		0	0	41	2019
1.09861	0.766583	2.56495	1.09861	0.693147	0	0	0	0	0	0	0	0	91	2019
0.693147	0.136064	0.693147	0	0	0	0	0	0	0	0	0	0	2	2019
0		1.79176	1.09861	0.693147	0	0	0	0	0	0	0	0	68	2020
1.94591	0.982867	1.60944	0	0	0	0	0	0	0		0	0	38	2018
0	0.567901	1.09861	0	0	0	0	0	0	0		1	0	37	2020
1.09861	0.573696	1.09861	1.79176	0	0	0	0	0	0	0	0	0	69	2019
1.60944	0.457294	0.693147	0.693147	0	0	0	0	0	0	0	0	0	41	2019
1.94591	0.648274	1.94591	1.38629	0	0	1	1	0	1	0	0	0	37	2018
0.693147	0.994345	2.63906	1.94591	1.38629	0	0	0	0	0	0	0	0	69	2020
1.38629	0.00377929	2.63906	1.79176	1.38629	0	0	0	0	0	0	0	0	50	2019
0.693147	0.993311	1.09861	0.693147	0	0	0	0	0	0	0	0	0	68	2020
3.4012	0.277068	2.48491	1.79176	1.38629	0	1	0	1	1	0	0	0	87	2018
2.77259	0.678402	1.38629	1.09861	0	0	0	0	0	0		0	0	36	2014
0		2.07944	1.09861	0.693147	0	0	0	0	0	0	0	0	66	2021
0		2.30259	1.38629	0.693147	0	0	0	0	0	0	0	0	23	2020
1.09861	0.686611	2.30259	1.09861	0.693147	0	0	0	0	0		0	0	36	2019
1.38629	0.985726	1.60944	0.693147	0	0	0	0	0	0	0	0	0	39	2019
3.4012	0.624685	1.79176	0.693147	0	0	0	0	0	0		0	0	39	2016
0	0.41547	1.38629	0.693147	0.693147	0	0	0	0	0		0	0	57	2021
2.63906	0.507297	1.09861	1.09861	1.09861	0	0	0	0	0	0	0	0	36	2018
1.09861	0.983875	2.56495	1.09861	0	0	0	0	0	0	0	0	0	38	2019
1.60944	0.51131	1.38629	0.693147	0	0	0	0	0	0	0	0	0	42	2018
1.09861	0.121576	1.09861	1.09861	1.09861	0	1	0	1	1	1	0	0	27	2019
0		2.07944	1.79176	0	0	1	1	1	1	0	0	0	46	2020
0		1.09861	0	0	0	0	0	0	0	0	0	0	67	2020
0		1.60944	0.693147	0	0	0	0	0	0	0	0	0	39	2020
0		1.60944	0.693147	0	0	0	0	0	0	0	0	0	2	2020
0		0.693147	0	0	0	0	0	0	0	0	0	0	46	2020
3.43399	0.513316	1.79176	1.94591	1.38629	0	1	1	1	1		0	0	78	2017
1.60944	0.367202	2.07944	1.79176	0	0	0	0	0	0	0	0	0	36	2018
2.3979	0.477928	2.07944	1.38629	0	0	1	1	1	1	0	0	0	75	2018
0		0.693147	0.693147	0	0	0	0	0	0	0	0	0	24	2019
0		0.693147	0	0	0	0	0	0	0	0	0	0	93	2020
0		1.79176	1.60944	0	0	0	0	0	0	0	0	0	50	2020
2.30259	0.30602	1.94591	1.60944	0.693147	0	0	0	0	0		0	0	66	2019
0		1.60944	1.38629	0	0	1	1	1	1	0	0	0	69	2020
0		2.99573	2.30259	0	0	1	1	1	0	1	0	0	18	2021
2.07944	0.700805	2.56495	1.60944	0.693147	0	0	0	0	0	0	0	0	3	2020
1.79176	0.813303	2.07944	1.09861	0	0	0	0	0	0	0	0	0	37	2019
0	0.875775	1.79176	1.38629	0.693147	0	0	0	0	0	0	1	0	36	2020
0		2.94444	1.79176	0.693147	0	0	0	0	0	0	0	0	37	2020
0		1.38629	0	0	0	0	0	0	0	0	0	0	36	2020
1.38629		1.38629	0.693147	0.693147	0	1	0	1	0		0	0	36	2015
1.38629	0.649786	2.3979	0.693147	0	0	0	0	0	0	0	0	0	50	2019
1.60944	0.681503	2.19722	0	0	0	0	0	0	0	0	0	0	69	2019
1.38629	0.518267	1.79176	0.693147	0.693147	0	0	0	0	0	0	0	0	50	2018
0.693147		1.38629	1.38629	0.693147	0	0	0	0	0		0	0	51	2020
0	0.316453	2.48491	1.79176	0	0	0	0	0	0	1	0	0	13	2019
1.60944	0.609084	1.60944	1.09861	0	0	0	0	0	0	0	0	0	11	2018
1.79176	0.390004	1.38629	0	0	0	0	0	0	0	0	0	0	78	2019
0		1.38629	1.09861	0	1	0	0	0	0	0	0	0	41	2020
0		0	0	0	0	0	0	0	0	0	0	0	9	2020
1.79176	0.322499	2.07944	1.38629	0.693147	0	0	0	0	0	0	0	0	37	2019
0.693147		2.30259	1.60944	0.693147	0	0	0	0	0		0	0	36	2020
0.693147	0.76087	1.38629	1.38629	0	0	0	0	0	0	0	0	0	68	2018
2.19722	0.172565	2.30259	1.60944	0.693147	0	1	0	1	0	1	1	0	36	2019
1.38629	0.877964	1.79176	1.79176	0	0	0	0	0	0	1	1	0	11	2019	1
0		0.693147	0	0	0	0	0	0	0	0	0	0	60	2020
2.89037	0.0682233	2.56495	1.94591	0	0	1	1	1	1	0	0	0	78	2018
0		0	0	0	0	0	0	0	0		0	0	51	2020
0		1.09861	0	0	0	0	0	0	0	0	0	0	23	2020
0	0.679264	2.19722	1.79176	0.693147	0	0	0	0	0	1	0	0	37	2018
0		1.38629	1.60944	0	0	0	0	0	0	0	0	0	15	2020
0		2.19722	1.60944	1.09861	0	1	0	1	0	0	0	0	93	2020
0		3.2581	3.52636	0	0	1	0	1	1	0	0	0	50	2020
0		1.79176	0	0	0	0	0	0	0	1	1	0	27	2020	0
1.60944		3.13549	2.30259	0	0	0	0	0	0	0	0	0	51	2019
1.94591	0.0658519	1.38629	0.693147	0	0	0	0	0	0	0	0	0	78	2017
0		2.30259	1.60944	0	0	0	0	0	0	0	0	0	18	2020
0	0.391268	1.38629	1.38629	0	0	0	0	0	0	0	0	0	39	2020
0	0.707588	1.09861	0.693147	0	0	0	0	0	0		0	0	36	2019
0		1.60944	1.60944	0	0	0	0	0	0	0	0	0	17	2020
0		1.79176	1.60944	0.693147	0	0	0	0	0	0	0	0	50	2020
1.94591	0.404702	2.30259	1.79176	0	0	0	0	0	0	0	0	0	39	2018
0	0.532628	1.60944	1.38629	0.693147	0	0	0	0	0	0	0	0	50	2018
0	0.21054	1.38629	0.693147	0	0	0	0	0	0	0	0	0	27	2020
0		1.38629	0	0	0	0	0	0	0	0	0	0	1	2020
2.77259	0.331822	5.19296	5.11799	2.83321	1	1	1	1	1	0	0	0	63	2019
1.38629	0.528274	1.60944	1.38629	0	0	0	0	0	0	0	0	0	36	2019
1.09861	0.583522	2.19722	1.79176	0	0	0	0	0	0	0	0	0	50	2018
1.60944	0.810106	2.19722	2.30259	1.09861	0	1	1	1	1	0	0	0	36	2018
0	0.512914	0.693147	1.79176	1.09861	1	0	0	0	0	0	1	0	89	2020
0		0.693147	1.09861	0	0	0	0	0	0	0	0	0	10	2020
0		1.94591	0.693147	0	0	0	0	0	0	0	0	0	37	2020
0	0.530647	1.94591	0.693147	0	0	0	0	0	0	0	0	0	39	2020
1.09861	0.125502	2.48491	1.09861	0.693147	0	0	0	0	0	0	0	0	78	2018
0.693147	0.967081	1.94591	1.09861	0	0	0	0	0	0	0	0	0	93	2019
1.60944	0.887125	1.60944	1.38629	0	0	0	0	0	0		0	0	71	2019
0.693147	0.805728	1.38629	0.693147	0	0	0	0	0	0	0	0	0	26	2020
1.79176	0.16752	1.94591	1.60944	1.09861	0	0	0	0	0		0	0	2	2019
0		0	0	0	0	0	0	0	0		0	0	46	2020
0	0.721844	1.09861	0.693147	0	0	0	0	0	0	0	0	0	70	2021
2.07944	0.495804	2.30259	2.3979	0	0	1	1	0	1	1	0	0	78	2017
0.693147	0.275629	2.19722	2.3979	0	0	1	1	1	1	1	0	0	72	2021
3.04452	0.927034	1.79176	1.60944	0	0	1	0	1	0		0	0	36	2017
0		2.19722	1.09861	0	0	0	0	0	0	0	0	0	26	2020
1.94591	0.363918	1.94591	1.38629	0.693147	0	1	0	1	1	1	1	1	36	2019
2.07944	0.625137	2.07944	1.38629	1.38629	0	0	0	0	0	0	0	0	26	2019
0		1.38629	1.38629	0.693147	0	0	0	0	0	0	0	0	86	2020
0		2.99573	2.89037	0.693147	0	0	0	0	0	0	0	0	70	2020
0		1.38629	0.693147	0.693147	0	0	0	0	0		1	1	36	2021
1.79176	0.579371	1.09861	0	0	0	0	0	0	0		1	0	93	2018	1
0.693147	0.0196523	1.38629	0	0	0	0	0	0	0	0	0	0	92	2020
0.693147		1.09861	1.38629	0.693147	0	0	0	0	0	0	0	0	29	2020
0.693147	0.91016	1.94591	1.60944	1.09861	0	0	0	0	0	0	0	0	39	2019
0	0.436337	2.07944	2.19722	1.79176	0	1	0	1	1		1	1	36	2020
6.81564	0.17676	1.38629	1.09861	0	0	1	1	1	1	1	1	0	78	2009	1
1.79176	0.221817	1.60944	1.38629	0	0	1	1	1	1		0	0	72	2021
2.30259	0.396753	2.70805	2.3979	1.09861	0	0	0	0	0	0	0	0	78	2019
0		1.09861	0	0	0	0	0	0	0		0	0	26	2020
2.19722	0.763416	1.60944	1.38629	0.693147	0	0	0	0	0	0	0	0	38	2018
1.38629	0.434366	2.3979	2.30259	1.60944	1	0	0	0	0	0	0	0	24	2020
0		2.19722	0.693147	0	0	0	0	0	0	0	0	0	50	2020
0		2.3979	1.09861	0	1	0	0	0	0	0	0	0	38	2020
0		1.94591	1.38629	0	0	0	0	0	0	0	0	0	36	2021
1.79176	0.624843	1.60944	1.38629	0	0	0	0	0	0	0	0	0	70	2018
1.09861	0.562106	1.38629	2.07944	0	0	0	0	0	0	0	0	0	18	2019
0	0.988521	1.60944	0	0	0	0	0	0	0	1	0	0	46	2020
3.52636	0.830942	0.693147	1.38629	1.09861	1	1	0	1	0		1	1	87	2019	0
2.30259	0.702322	3.17805	2.48491	1.94591	0	1	0	1	1	0	0	0	87	2019
1.09861	0.266314	2.19722	1.09861	0	0	0	0	0	0	0	0	0	51	2019
0		1.38629	1.79176	0.693147	0	0	0	0	0	0	0	0	15	2020
0		1.79176	1.60944	0	0	1	0	1	1	0	0	0	78	2020
2.99573	0.112368	2.19722	1.60944	1.09861	0	1	0	1	0	0	0	0	36	2015
0.693147	0.707231	1.94591	1.09861	0	0	0	0	0	0	0	0	0	50	2019
0		1.94591	1.38629	0	0	0	0	0	0	0	0	0	18	2020
0.693147	0.903867	2.07944	0.693147	0.693147	0	0	0	0	0	0	0	0	35	2018
1.79176	0.65104	1.38629	1.09861	0	0	0	0	0	0	0	0	0	75	2018
2.48491	0.309437	1.38629	0	0	0	0	0	0	0	0	0	0	93	2017
0.693147	0.256087	1.60944	1.09861	0.693147	0	0	0	0	0	0	0	0	39	2018
0	0.491062	1.09861	0.693147	0	0	0	0	0	0	1	1	1	11	2018
0	0.00125976	2.07944	1.94591	0	0	0	0	0	0	0	0	0	24	2020
3.21888	0.369111	2.19722	2.19722	1.09861	0	0	0	0	0	0	0	0	24	2019
0	0.308464	2.3979	2.3979	1.09861	0	1	0	1	1	0	0	0	42	2020
0	0.784385	1.94591	1.09861	0	0	0	0	0	0	0	0	0	15	2020
1.38629	0.787352	2.19722	0.693147	0	0	0	0	0	0	0	0	0	18	2019
0		2.30259	2.30259	0	0	0	0	0	0	0	0	0	50	2020
2.83321	0.889393	2.19722	1.38629	0.693147	0	0	0	0	0	0	0	0	17	2018
2.99573	0.282025	0.693147	1.60944	0	0	0	0	0	0	0	0	0	87	2018
1.79176	0.448363	1.79176	1.60944	0	0	0	0	0	0	0	0	0	39	2018
2.3979	0.264806	0.693147	0.693147	0.693147	0	1	0	1	1	0	0	0	27	2018
0	0.188886	2.07944	1.60944	1.09861	0	1	0	1	0	1	0	0	27	2020
1.38629	0.0743543	1.38629	2.30259	1.09861	0	1	1	1	1		0	0	86	2019
0.693147	0.909992	1.79176	0.693147	0	0	0	0	0	0		0	0	87	2020
0		0.693147	0	0	0	0	0	0	0		0	0	87	2020
1.09861		1.09861	1.09861	0	0	0	0	0	0	0	0	0	3	2021
0.693147	0.703028	2.19722	1.60944	1.38629	0	1	0	1	1	0	0	0	85	2020
1.38629	0.0286981	1.38629	1.09861	0	0	0	0	0	0	0	0	0	89	2019
0.693147	0.858993	2.19722	1.09861	0.693147	0	0	0	0	0	0	0	0	10	2020
1.09861		3.04452	2.63906	1.60944	0	1	0	1	1	1	0	0	72	2021
2.3979	0.344167	2.07944	1.38629	0.693147	0	0	0	0	0	0	1	0	70	2019	1
0		2.63906	2.48491	1.38629	1	1	0	1	0	0	0	0	51	2020
0	0.420297	1.60944	0.693147	0	0	1	0	1	0		0	0	27	2019
0	0.0837464	1.79176	1.60944	0	0	1	0	1	1	0	0	0	89	2020
1.38629	0.342569	1.94591	0.693147	0	0	0	0	0	0		0	0	32	2020
0		0	0	0	0	0	0	0	0	0	0	0	92	2019
0.693147		2.83321	0	0	0	0	0	0	0	0	0	0	78	2021
2.89037	0.339682	0.693147	1.38629	0	0	0	0	0	0	1	0	0	27	2016
1.79176	0.544989	1.94591	1.09861	0	0	1	0	1	0	0	1	0	43	2020
2.77259	0.483947	1.94591	1.94591	0	0	0	0	0	0	0	0	0	26	2019
0.693147	0.988294	2.30259	0	0	0	0	0	0	0	0	0	0	56	2021
0		1.60944	1.60944	1.38629	0	0	0	0	0		0	0	58	2020
0	0.706475	1.60944	1.09861	0	0	0	0	0	0		0	0	13	2020
2.48491	0.616198	1.38629	0	0	0	0	0	0	0	0	0	0	78	2016
0.693147		1.94591	1.09861	0	0	0	0	0	0	0	0	0	13	2020
0		0.693147	0.693147	0	0	0	0	0	0		0	0	68	2020
3.78419	0.187842	1.38629	0	0	0	0	0	0	0		1	0	87	2015	0
0.693147	0.495987	2.30259	1.38629	0.693147	0	1	1	1	0	0	0	0	36	2019
0		2.30259	1.60944	0	0	0	0	0	0	0	0	0	74	2020
0		1.79176	0.693147	0	0	1	0	1	1	0	0	0	93	2020
0		0.693147	0.693147	0	0	1	1	0	0	1	0	0	78	2020
2.30259	0.640464	1.09861	1.09861	0.693147	0	1	0	1	0	1	0	0	17	2019
0		2.30259	2.30259	0.693147	0	1	0	1	1	0	0	0	21	2020
0	0.467519	2.19722	1.09861	0	0	0	0	0	0	0	0	0	61	2020
0	0.885468	0.693147	0	0	0	0	0	0	0	0	0	0	46	2020
0		1.09861	1.38629	0	0	1	0	1	1	0	0	0	78	2020
1.38629	0.146479	2.3979	2.56495	0.693147	0	0	0	0	0		0	0	42	2018
4.38203	0.549799	1.94591	1.60944	0.693147	0	1	1	1	1	1	1	1	78	2016	1
0	0.734946	2.48491	0.693147	0	1	0	0	0	0	0	1	0	37	2020
0.693147	0.79546	2.07944	1.09861	0.693147	0	0	0	0	0	0	0	0	61	2019
1.09861		0.693147	0	0	0	0	0	0	0	1	0	0	27	2017
2.56495	0.564757	2.30259	2.19722	1.60944	0	0	0	0	0	0	0	0	85	2018
0		1.09861	0.693147	0	0	0	0	0	0	0	0	0	27	2017
2.56495	0.27472	1.38629	0.693147	0	0	0	0	0	0	1	0	0	27	2019
0		0.693147	0	0	0	0	0	0	0	0	0	0	91	2020
2.3979	0.591807	1.09861	0	0	0	0	0	0	0	0	0	0	43	2018
0		1.09861	0	0	0	0	0	0	0	1	0	0	27	2019
0.693147		1.79176	0	0	0	0	0	0	0	1	0	0	87	2019
0		1.60944	0.693147	0.693147	0	0	0	0	0	0	0	0	50	2021
0.693147	0.269427	1.09861	0.693147	0	0	0	0	0	0		0	0	15	2019
0	0.714286	2.30259	1.38629	0	0	0	0	0	0	0	0	0	57	2021
1.09861	0.623846	1.38629	1.38629	0	0	0	0	0	0	1	0	0	39	2019
0		1.79176	1.60944	0.693147	1	0	0	0	0	0	0	0	11	2020
0		1.38629	0	0	0	0	0	0	0	0	0	0	92	2019
1.09861	0.205686	1.79176	0	0	0	0	0	0	0	0	0	0	68	2019
4.56435	0.141093	2.63906	2.07944	1.60944	0	0	0	0	0	0	0	0	63	2016
0	0.654825	0.693147	0	0	0	0	0	0	0	0	0	0	70	2021
0	0.69893	1.79176	0	0	0	0	0	0	0	0	0	0	46	2020
1.09861	0.684051	2.07944	0.693147	0	0	0	0	0	0	0	0	0	37	2019
2.83321	0.312295	1.79176	2.30259	0.693147	0	1	1	1	0	0	1	0	36	2014
0.693147	0.861741	1.94591	1.09861	0	0	0	0	0	0	0	0	0	93	2019
3.04452	0.992189	2.56495	2.48491	1.09861	0	1	1	1	1	0	0	0	38	2019
0		2.48491	1.94591	0.693147	0	1	0	1	1	0	0	0	3	2021
2.30259	0.388442	1.09861	0.693147	0	0	1	1	0	1	0	0	0	1	2019
3.29584	0.847136	1.79176	1.09861	0	0	0	0	0	0	0	0	0	58	2015
0	0.770903	2.07944	1.09861	0	0	0	0	0	0	0	0	0	66	2020
0		2.3979	1.94591	0.693147	0	0	0	0	0		0	0	83	2020
0.693147		2.48491	2.30259	0.693147	0	0	0	0	0	0	0	0	78	2020
0		2.30259	0	0	0	0	0	0	0	0	0	0	32	2021
0	0.55544	1.09861	0	0	0	0	0	0	0		0	0	87	2020
2.3979	0.964064	1.60944	1.60944	1.09861	0	1	0	1	1	0	0	0	36	2014
0	0.132275	1.38629	0.693147	0	1	0	0	0	0	0	0	0	24	2021
0		1.60944	0	0	0	0	0	0	0	0	0	0	62	2020
2.30259	0.579168	2.3979	0.693147	0	0	1	1	0	0	0	0	0	78	2015
0.693147	0.775894	0	0	0	0	0	0	0	0	1	0	0	27	2018
0	0.907151	1.09861	0.693147	0	0	0	0	0	0		0	0	15	2020
0	0.806157	2.19722	1.38629	0	0	1	0	1	0	0	1	1	62	2020
2.3979	0.820358	2.3979	1.09861	0	0	1	0	1	1	0	0	0	70	2020
0	0.552784	1.79176	1.38629	0	0	0	0	0	0	0	1	1	37	2020
0	0.711784	1.79176	0.693147	0	0	1	0	1	1		0	0	42	2020
0		1.38629	0.693147	0	0	0	0	0	0	0	0	0	46	2020
0	0.422273	2.3979	1.94591	0.693147	0	0	0	0	0	0	0	0	18	2020
0.693147	0.451505	1.38629	0	0	0	0	0	0	0	0	0	0	68	2019
1.79176	0.67008	0.693147	0.693147	0	0	1	1	0	1	0	0	0	60	2018
1.09861	0.269934	1.38629	0.693147	0	0	0	0	0	0	0	0	0	93	2019
0		1.09861	1.09861	0	0	0	0	0	0		0	0	36	2020
0		0	0	0	0	0	0	0	0	0	0	0	46	2020
2.70805	0.394382	2.89037	1.79176	0	0	1	1	1	1	0	1	1	21	2019
0	0.812418	1.09861	0	0	0	0	0	0	0	0	0	0	61	2020
0		1.94591	2.07944	0.693147	0	0	0	0	0	0	1	0	18	2020	1
0	0.0983564	2.83321	1.38629	0.693147	0	0	0	0	0	0	0	0	86	2019
0		2.77259	2.19722	1.79176	1	1	1	1	1	1	1	1	38	2020
1.94591	0.0869565	1.60944	0	0	0	0	0	0	0	1	0	0	68	2019
1.09861	0.46712	2.48491	1.60944	0	0	0	0	0	0	0	0	0	17	2018
0		2.19722	1.38629	0.693147	0	0	0	0	0	0	0	0	15	2020
0	0.586294	1.94591	1.94591	0	0	1	1	0	1	0	1	0	37	2020
1.09861	0.302091	1.38629	1.09861	0.693147	1	1	0	1	0	0	1	0	41	2020
0	0.904682	1.38629	0	0	0	0	0	0	0	0	0	0	66	2020
0	0.487869	1.60944	0.693147	0.693147	0	0	0	0	0	0	0	0	9	2019
0		1.60944	0.693147	0	0	0	0	0	0	0	0	0	34	2020
5.85793	0.211237	2.3979	1.94591	1.09861	0	0	0	0	0	0	0	0	26	2014
1.94591	0.0197008	2.30259	1.94591	0.693147	1	1	0	1	0	0	0	0	36	2017
2.77259	0.878811	2.77259	1.94591	0.693147	0	0	0	0	0	0	0	0	17	2018
1.38629	0.602167	1.60944	0.693147	0	0	0	0	0	0	0	0	0	50	2019
0		1.38629	0	0	0	0	0	0	0	0	0	0	62	2018
0		1.38629	1.94591	0	1	0	0	0	0		0	0	72	2021
0		0.693147	0	0	0	0	0	0	0	0	0	0	75	2020
0.693147	0.128603	2.19722	1.38629	0	0	0	0	0	0	0	0	0	35	2019
0		1.38629	0.693147	0	0	1	1	0	0	0	0	0	26	2020
3.43399	0.912069	2.56495	1.38629	0	0	0	0	0	0	0	0	0	17	2018
0		1.60944	1.09861	0	0	1	0	1	0	1	0	0	66	2021
0.693147		1.09861	0	0	0	0	0	0	0	0	0	0	44	2018
2.89037	0.978836	3.3673	3.43399	1.60944	0	1	0	1	0	0	0	0	51	2020
3.21888	0.881033	1.60944	1.09861	0	0	1	0	1	0	0	0	0	89	2019
0		2.19722	1.60944	0	0	0	0	0	0	0	0	0	93	2020
0		0.693147	0	0	0	0	0	0	0		0	0	92	2020
0	0.631157	2.63906	2.07944	1.09861	0	0	0	0	0	0	0	0	36	2020
0.693147	0.464853	2.19722	2.30259	0.693147	0	0	0	0	0	0	0	0	13	2020
0		1.60944	1.38629	0	0	0	0	0	0	0	0	0	1	2020
0.693147		2.19722	1.09861	0.693147	0	0	0	0	0	1	0	0	87	2020
0	0.88672	0.693147	0	0	0	0	0	0	0	0	0	0	11	2020
2.48491	0.430139	1.38629	1.38629	0.693147	0	1	1	0	1	0	0	0	93	2016
1.38629	0.0578256	2.63906	1.94591	0	1	1	0	1	0	0	1	1	11	2020	1
0.693147	0.338638	0.693147	0	0	0	0	0	0	0		0	0	87	2020
0		1.94591	1.38629	0	1	0	0	0	0	0	0	0	15	2020
0	0.735786	1.60944	0.693147	0	0	0	0	0	0	0	0	0	68	2020
0	0.41295	2.56495	2.30259	0	0	0	0	0	0	0	0	0	13	2020
0		0.693147	0.693147	0	0	0	0	0	0	0	0	0	87	2020
1.60944	0.225283	2.48491	2.63906	0	0	0	0	0	0	0	0	0	42	2019
0		1.94591	1.79176	0	0	0	0	0	0	0	0	0	68	2020
0	0.886773	0.693147	0.693147	0	0	0	0	0	0	0	0	0	46	2020
1.09861	0.180398	1.60944	0.693147	0	0	0	0	0	0	0	0	0	18	2019
0.693147	0.15869	1.38629	0	0	0	0	0	0	0	0	0	0	39	2018
0		2.30259	0.693147	0	0	0	0	0	0	0	0	0	39	2020
0		1.79176	1.38629	0	1	0	0	0	0	0	0	0	68	2020
2.19722	0.403502	1.79176	0.693147	0	0	0	0	0	0	0	0	0	78	2014
2.94444	0.896023	2.30259	1.79176	0.693147	0	0	0	0	0	0	0	0	21	2018
0		1.60944	1.09861	0	0	0	0	0	0		0	0	30	2020
2.19722	0.41463	1.94591	1.60944	0.693147	0	0	0	0	0	0	0	0	78	2018
0		1.79176	1.60944	0	0	0	0	0	0	0	0	0	37	2020
1.09861	0.768204	2.48491	1.79176	0	1	0	0	0	0	0	0	0	37	2019
0	0.36838	0.693147	0	0	0	0	0	0	0	0	0	0	87	2018
1.94591	0.252544	1.79176	1.94591	1.60944	0	1	0	1	1	1	1	1	27	2020	0
0	0.492521	2.07944	1.38629	0.693147	0	1	0	1	0	0	1	0	36	2020
1.09861		1.60944	0	0	0	0	0	0	0		0	0	32	2020
3.43399	0.882452	2.30259	1.38629	0	1	0	0	0	0	0	0	0	39	2016
1.38629	0.0770975	2.48491	1.60944	0	0	0	0	0	0	0	0	0	37	2019
0		0	0.693147	0.693147	0	0	0	0	0	0	0	0	86	2020
1.94591	0.488788	1.60944	0.693147	0	0	0	0	0	0	0	0	0	38	2018
2.07944	0.603511	1.38629	0	0	0	0	0	0	0	0	0	0	60	2018
2.3979	0.645385	1.94591	1.60944	0	0	0	0	0	0	0	0	0	78	2018
1.38629	0.664174	2.19722	2.07944	0	1	0	0	0	0	0	0	0	26	2019
1.09861	0.392831	1.79176	0.693147	0	0	0	0	0	0		0	0	1	2019
0		2.48491	1.79176	0.693147	0	0	0	0	0	0	0	0	18	2020
3.71357	0.0459686	1.09861	0	0	0	0	0	0	0	0	0	0	72	2019
2.89037	0.846561	2.70805	1.60944	0.693147	0	0	0	0	0	0	0	0	17	2018
0	0.120433	1.38629	1.38629	0.693147	0	0	0	0	0		0	0	13	2019
0.693147	0.158622	1.38629	1.09861	0.693147	0	1	0	1	0	0	0	0	27	2019
1.09861	0.490856	1.38629	0	0	0	0	0	0	0	0	0	0	1	2019
0	0.0229277	1.94591	1.60944	0	0	0	0	0	0	0	0	0	13	2020
1.38629	0.481346	1.38629	1.38629	0.693147	0	0	0	0	0		0	0	87	2019
0		0	0	0	0	0	0	0	0	0	0	0	92	2019
3.17805	0.286027	2.30259	1.79176	0.693147	0	0	0	0	0		0	0	58	2016
0.693147		2.56495	0.693147	0	0	0	0	0	0		0	0	78	2021
0		2.3979	2.07944	0	0	0	0	0	0		0	0	37	2020
1.09861	0.334593	2.19722	1.79176	0.693147	0	0	0	0	0	0	1	0	83	2020
1.38629	0.858102	1.79176	0	0	0	0	0	0	0	1	1	0	39	2016
0	0.577979	0.693147	0.693147	0	0	0	0	0	0	0	0	0	50	2019
1.60944	0.848231	1.94591	1.38629	0.693147	0	0	0	0	0	0	0	0	22	2019
1.09861	0.130792	1.79176	0.693147	0.693147	0	0	0	0	0	0	0	0	36	2017
2.48491	0.809923	1.09861	1.79176	1.79176	0	0	0	0	0	0	0	0	36	2018
2.19722		0	0	0	0	0	0	0	0		0	0	27	2017
2.30259	0.0336503	1.79176	1.38629	1.09861	0	0	0	0	0		0	0	43	2019
0		3.13549	2.70805	1.09861	0	1	1	1	1	0	0	0	26	2020
0	0.101789	1.94591	1.09861	0	0	0	0	0	0	0	0	0	50	2020
0.693147		1.94591	0	0	0	0	0	0	0	1	0	0	27	2019
0		1.60944	1.09861	0	1	1	1	1	0	0	0	0	91	2020
2.63906	0.912862	1.94591	1.60944	0.693147	1	1	1	1	0	0	1	1	27	2019	0
0		1.94591	0	0	0	0	0	0	0	0	0	0	78	2020
2.07944	0.422656	2.3979	1.38629	0.693147	0	0	0	0	0	0	0	0	42	2017
0		2.19722	1.09861	0	0	1	0	1	0	0	0	0	35	2020
0.693147		2.30259	1.94591	1.38629	0	0	0	0	0	0	0	0	11	2020
0	0.309824	0	0	0	0	0	0	0	0	0	0	0	39	2020
0	0.734221	1.79176	1.38629	0	0	0	0	0	0	0	0	0	12	2021
0.693147	0.3807	1.94591	0.693147	0	0	0	0	0	0	0	0	0	95	2020
2.30259	0.191718	1.09861	0	0	0	0	0	0	0		0	0	78	2018
0		1.60944	1.09861	0	0	0	0	0	0	0	0	0	15	2020
1.79176	0.449289	0.693147	0.693147	0	0	0	0	0		0	0	0	58	2015
3.7612	0.0665691	1.79176	1.09861	0.693147	0	0	0	0	0	0	0	0	93	2017
1.60944	0.944691	1.79176	0.693147	0	0	0	0	0	0	1	0	0	27	2019
1.60944	0.495843	1.79176	0	0	0	0	0	0	0	0	0	0	38	2018
0		1.79176	0.693147	0	0	0	0	0	0	0	0	0	89	2020
0		2.07944	0.693147	0.693147	0	1	0	1	0	0	0	0	9	2020
0		1.09861	1.38629	0	0	1	1	1	1	0	0	0	87	2020
0	0.696397	2.70805	2.19722	0	1	0	0	0	0	0	0	0	17	2020
0		1.60944	0	0	0	0	0	0	0		0	0	38	2020
0	0.419372	1.79176	1.09861	0	0	0	0	0	0		0	0	75	2020
0.693147	0.195011	3.66356	3.55535	2.83321	0	0	0	0	0	0	0	0	51	2020
1.09861	0.281683	1.38629	0	0	0	0	0	0	0		0	0	71	2019
0		1.94591	1.79176	0	1	0	0	0	0	0	1	0	50	2021	1
0.693147	0.763225	1.79176	0	0	0	0	0	0	0	0	0	0	11	2018
0	0.39876	2.07944	1.09861	0	0	0	0	0	0	1	0	0	69	2020
0		1.94591	1.94591	0.693147	0	0	0	0	0	0	0	0	41	2020
0		1.60944	0.693147	0.693147	0	0	0	0	0	1	0	0	60	2020
0.693147		2.07944	1.79176	0	0	0	0	0	0	0	0	0	50	2020
0		1.79176	1.09861	0	0	0	0	0	0	0	0	0	87	2020
0		2.56495	1.79176	0.693147	0	0	0	0	0	0	0	0	17	2020
0.693147	0.331594	1.60944	1.60944	0.693147	0	0	0	0	0	0	0	0	61	2019
0		1.09861	1.09861	0.693147	0	0	0	0	0		0	0	60	2020
1.38629	0.685699	2.56495	1.09861	0	0	0	0	0	0	0	1	0	36	2019
1.79176	0.0614484	1.79176	1.09861	0	0	0	0	0	0	0	0	0	93	2017
2.94444	0.832703	2.19722	1.79176	0.693147	0	1	0	1	1	0	0	0	17	2018
2.48491		1.09861	1.38629	1.09861	0	1	1	1	1	1	1	0	27	2017	0
0		1.09861	0.693147	0	0	0	0	0	0	0	0	0	51	2019
1.94591	0.427863	2.19722	2.3979	1.60944	0	1	0	1	1	1	0	0	27	2018
0.693147	0.967246	0.693147	0	0	0	0	0	0	0		1	0	30	2020
3.09104	0.601317	1.60944	1.09861	0	0	0	0	0	0	0	0	0	1	2019
0	0.449517	0	0	0	0	0	0	0	0	0	0	0	27	2019
2.56495	0.239499	0	1.09861	0.693147	0	1	1	1	1	1	0	0	27	2017
4.46591		1.94591	1.38629	0	0	0	0	0	0	0	0	0	63	2017
1.09861	0.787856	1.38629	2.07944	0	0	0	0	0	0	0	0	0	18	2019
1.60944	0.383512	0.693147	0	0	0	0	0	0	0	1	0	0	86	2019
1.09861	0.125724	1.94591	1.09861	0	0	1	1	1	0		0	0	24	2020
0	0.688617	1.94591	1.94591	0	0	1	1	1	0	0	0	0	42	2020
2.19722	0.072054	2.07944	0.693147	0	0	0	0	0	0	0	0	0	78	2016
0	0.747271	1.94591	0.693147	0	0	0	0	0	0	0	0	0	39	2020
0.693147	0.676745	2.30259	1.79176	0	0	0	0	0	0	0	0	0	37	2019
0.693147	0.023714	2.30259	1.79176	0	0	0	0	0	0	0	0	0	36	2019
2.19722	0.263772	2.63906	1.38629	0	0	0	0	0	0	0	0	0	78	2019
2.19722	0.360202	1.79176	1.09861	0	0	0	0	0	0	0	0	0	39	2016
0		1.60944	0.693147	0	0	0	0	0	0	0	0	0	9	2020
0.693147	0.0307382	0.693147	0	0	0	0	0	0	0	1	1	0	50	2018	1
0.693147	0.147756	3.13549	0.693147	0.693147	0	0	0	0	0		0	0	36	2019
0	0.979934	1.09861	0	0	0	0	0	0	0	0	0	0	15	2020
0		2.30259	2.56495	0	0	0	0	0	0	0	0	0	18	2020
0.693147	0.227505	1.60944	0	0	0	0	0	0	0	1	0	0	2	2019
0	0.204487	2.07944	1.60944	0.693147	0	0	0	0	0	0	0	0	78	2019
2.07944	0.898405	1.38629	0	0	0	0	0	0	0	0	0	0	39	2017
0		1.38629	0.693147	0	0	0	0	0	0		0	0	68	2020
0		2.07944	1.09861	0	0	0	0	0	0		0	0	50	2020
0		1.09861	1.60944	0.693147	0	1	0	1	1	1	0	0	89	2019
1.09861		1.79176	0	0	0	0	0	0	0	0	0	0	78	2020
1.09861	0.994148	1.38629	0	0	0	0	0	0	0	0	0	0	60	2019
1.38629	0.647535	1.38629	1.09861	0	0	0	0	0	0	1	0	0	27	2019
0		1.09861	1.09861	0	0	0	0	0	0		0	0	51	2020
0	0.528597	1.60944	1.38629	0.693147	0	0	0	0	0	0	0	0	13	2020
1.79176	0.832725	1.79176	1.09861	0	0	0	0	0	0	0	0	0	36	2019
0		2.77259	1.60944	0	0	0	0	0	0	0	0	0	34	2020
2.19722	0.0301003	1.38629	1.38629	0	0	0	0	0	0	1	0	0	68	2019
0	0.0526581	2.07944	1.38629	0	0	0	0	0	0	0	0	0	50	2020
0		2.19722	1.09861	0	0	1	0	1	1	0	0	0	91	2020
0.693147		3.29584	3.29584	0.693147	1	0	0	0	0	0	0	0	51	2020
0	0.163517	1.60944	1.09861	0	0	0	0	0	0	0	0	0	50	2020
1.09861	0.165533	2.19722	1.94591	0	1	0	0	0	0	1	1	1	50	2020	1
2.48491	0.99927	1.60944	1.79176	0	0	0	0	0	0	0	0	0	42	2018
1.94591	0.424749	1.60944	1.09861	0	0	0	0	0	0	0	0	0	68	2018
0.693147		2.30259	1.79176	1.09861	0	1	1	1	0	1	0	0	78	2020
0	0.922838	1.94591	2.07944	0	0	1	0	1	0	0	0	0	36	2020
0.693147	0.339128	1.38629	0.693147	0	0	0	0	0	0	0	0	0	50	2019
0		0.693147	1.09861	0	0	0	0	0	0	0	0	0	91	2020
2.99573	0.813937	2.77259	1.60944	1.09861	0	0	0	0	0	1	1	0	72	2020	1
1.79176	0.927579	1.09861	1.09861	0.693147	0	0	0	0	0	1	1	0	60	2019
0	0.274559	1.38629	0	0	0	0	0	0	0	0	0	0	34	2019
2.30259	0.53222	1.09861	0.693147	0	0	0	0	0	0	0	1	0	87	2019	0
1.38629	0.14046	2.30259	1.79176	1.09861	0	0	0	0	0		0	0	36	2016
0		1.38629	0.693147	0	0	0	0	0	0	0	0	0	93	2020
0.693147	0.784764	1.09861	0	0	0	0	0	0	0	0	0	0	27	2019
2.56495	0.764928	2.3979	2.30259	0.693147	0	1	1	1	1	0	0	0	50	2019
0	0.0572784	2.07944	0.693147	0	1	0	0	0	0	0	0	0	12	2020
0		1.79176	1.94591	0	0	0	0	0	0	0	0	0	11	2020
0	0.636629	1.79176	0.693147	0.693147	0	0	0	0	0	0	0	0	7	2021
0.693147	0.405874	1.60944	0.693147	0	0	0	0	0	0	0	0	0	15	2020
0	0.41821	1.09861	1.09861	0.693147	0	0	0	0	0	0	0	0	27	2019
1.09861	0.828924	2.83321	1.79176	0	0	0	0	0	0	0	0	0	17	2019
3.04452	0.284565	1.94591	0	0	0	0	0	0	0	0	0	0	43	2018
1.79176	0.663262	1.09861	0.693147	0	0	1	1	0	0	0	0	0	35	2019
0.693147		1.79176	1.38629	0.693147	0	0	0	0	0	0	0	0	70	2020
0	0.16906	3.2581	3.13549	0	0	0	0	0	0		0	0	13	2019
1.38629	0.347683	1.79176	1.38629	0.693147	0	1	1	1	1	0	1	0	36	2019
0.693147	0.036264	1.38629	1.38629	0	0	0	0	0	0	1	0	0	27	2019
1.94591	0.471151	2.19722	2.19722	1.09861	0	1	0	1	0	0	0	0	13	2019
0	0.463517	1.60944	0	0	0	0	0	0	0	0	1	1	36	2020
0	0.138539	2.19722	1.09861	0.693147	0	1	0	1	0	1	0	0	39	2020
0	0.129	2.19722	2.07944	0	0	0	0	0	0	0	0	0	50	2019
1.60944	0.566658	2.30259	1.38629	1.09861	0	0	0	0	0	0	0	0	46	2019
0	0.990697	1.60944	1.09861	0	0	1	1	1	0	0	0	0	12	2021
0		0.693147	0	0	0	0	0	0	0	0	0	0	89	2021
3.91202	0.144655	1.60944	0.693147	0	0	0	0	0	0	0	0	0	78	2008
0	0.775111	1.09861	0	0	0	0	0	0	0	0	0	0	27	2019
0	0.11485	1.38629	1.38629	0.693147	0	0	0	0	0	0	0	0	60	2020
1.60944	0.787604	2.07944	1.09861	0.693147	0	0	0	0	0		0	0	37	2019
1.38629	0.825463	2.07944	1.38629	0.693147	0	1	1	1	0	1	0	0	86	2019
0		2.07944	1.38629	0.693147	0	0	0	0	0	0	0	0	34	2020
0	0.798614	1.38629	1.60944	0	0	0	0	0	0		0	0	15	2020
1.38629	0.136708	0.693147	0	0	0	0	0	0	0	0	0	0	27	2018
1.60944	0.895692	2.07944	1.38629	0	0	0	0	0	0	0	0	0	18	2019
0		1.94591	0.693147	0	0	0	0	0	0	0	0	0	37	2020
1.60944	0.0842758	1.60944	0	0	0	0	0	0	0		0	0	78	2019
0		1.79176	1.09861	0	0	0	0	0	0	0	0	0	10	2020
4.06044	0.220962	2.3979	1.94591	0.693147	0	0	0	0	0	0	0	0	51	2015
1.79176		2.77259	1.38629	1.38629	0	1	0	1	0		0	0	39	2019
0		2.19722	1.60944	1.38629	0	0	0	0	0		0	0	93	2020
1.60944	0.752645	1.94591	0	0	0	0	0	0	0	0	0	0	22	2019
0.693147	0.744016	2.70805	1.94591	0	0	0	0	0	0	0	0	0	37	2019
0		2.3979	1.38629	0.693147	0	0	0	0	0	0	0	0	1	2020
0		1.38629	1.79176	1.09861	1	1	0	1	1	0	0	0	29	2020
0		2.3979	1.94591	0	0	0	0	0	0	0	0	0	50	2020
2.70805	0.572784	1.94591	1.94591	1.38629	0	0	0	0	0	0	0	0	78	2018
2.83321	0.185516	2.3979	1.09861	0	0	0	0	0	0	0	0	0	78	2018
0.693147	0.507479	1.38629	0	0	0	0	0	0	0	1	1	0	22	2020	0
3.8712	0.653987	1.38629	1.94591	0	0	1	1	1	1		1	0	93	2016	1
1.60944	0.663391	2.77259	1.09861	0	0	0	0	0	0	0	0	0	38	2018
0	0.808768	2.48491	0.693147	0	0	0	0	0	0		0	0	37	2020
0	0.788108	1.60944	1.09861	0	0	0	0	0	0	0	0	0	50	2019
2.19722	0.430865	1.09861	0	0	0	0	0	0	0	0	0	0	78	2016
0	0.642284	1.38629	1.79176	0.693147	0	0	0	0	0	0	0	0	15	2020
0		1.79176	0.693147	0.693147	0	0	0	0	0	0	0	0	72	2021
1.94591	0.142648	1.60944	0.693147	0	0	0	0	0	0		0	0	93	2018
0.693147		1.09861	0	0	0	0	0	0	0	0	0	0	89	2019
0	0.303603	1.60944	1.94591	0	0	0	0	0	0		0	0	13	2019
1.60944	0.879971	2.70805	1.60944	0	0	0	0	0	0	0	0	0	78	2019
0		3.21888	1.09861	0.693147	0	0	0	0	0	0	0	0	15	2020
0	0.84367	2.30259	1.94591	0.693147	0	0	0	0	0	0	0	0	36	2019
0	0.168369	2.3979	1.60944	0	0	0	0	0	0	0	0	0	15	2020
0		1.94591	0.693147	0	0	0	0	0	0		0	0	38	2020
0		1.09861	0.693147	0	0	0	0	0	0	1	0	0	27	2021
0	0.340388	2.30259	1.94591	0	0	0	0	0	0	0	0	0	50	2019
0	0.801008	1.38629	0.693147	0.693147	0	0	0	0	0	0	0	0	77	2021
1.60944	0.482488	1.79176	1.79176	0	0	0	0	0	0	0	0	0	36	2019
0	0.7485	1.94591	1.09861	0	0	0	0	0	0	0	0	0	46	2020
0		1.60944	1.09861	1.09861	0	0	0	0	0	0	0	0	32	2020
3.52636	0.0740606	1.09861	0.693147	0.693147	0	0	0	0	0	0	0	0	26	2014
1.94591	0.184429	1.60944	1.38629	0	0	0	0	0	0		0	0	37	2018
0	0.865659	1.94591	1.09861	0	0	0	0	0	0	0	0	0	39	2020
0	0.514593	2.30259	1.09861	0	0	1	0	1	1	0	0	0	69	2020
0		2.19722	1.60944	0.693147	0	0	0	0	0	0	0	0	18	2020
1.38629	0.924298	2.19722	1.79176	0	0	1	1	1	1	0	0	0	26	2019
0	0.816332	1.38629	1.09861	0.693147	0	0	0	0	0		0	0	87	2020
0		0.693147	0	0	0	0	0	0	0	0	1	1	27	2020	0
0		0	0	0	0	0	0	0	0	0	0	0	76	2019
3.09104	0.85042	1.94591	1.09861	0	0	0	0	0	0		0	0	35	2018
1.38629		0.693147	0	0	0	0	0	0	0		0	0	27	2020
0.693147	0.668667	0.693147	0	0	0	0	0	0	0	0	0	0	46	2019
0	0.440647	1.79176	1.09861	0.693147	0	1	0	1	1	0	0	0	86	2019
3.04452	0.692448	1.94591	1.60944	0.693147	0	1	1	1	1	0	0	0	36	2016
0		0.693147	0.693147	0	0	0	0	0	0	0	0	0	89	2020
2.19722	0.858151	2.63906	1.60944	0	0	0	0	0	0	0	0	0	37	2019
1.09861		0.693147	0	0	0	0	0	0	0	1	0	0	89	2019
0	0.668346	1.94591	0	0	0	0	0	0	0	0	0	0	39	2019
2.99573	0.019336	2.07944	1.38629	0.693147	0	0	0	0	0	0	0	0	78	2014
0		1.38629	0.693147	0.693147	0	0	0	0	0	0	0	0	27	2020
4.52179	0.0545421	1.09861	0.693147	0	0	0	0	0		0	0	0	78	2006
3.04452	0.158101	1.79176	0	0	0	0	0	0	0	0	0	0	27	2017
1.60944	0.291156	1.79176	0.693147	0	0	0	0	0	0	1	1	0	27	2019	0
0	0.777089	2.56495	1.94591	0	0	0	0	0	0	0	0	0	55	2020
1.60944	0.962459	2.19722	1.09861	0	0	0	0	0	0	0	0	0	38	2018
0		0.693147	0.693147	0	0	0	0	0	0	0	0	0	68	2021
0.693147		0.693147	0	0	0	0	0	0	0	1	1	0	89	2020
1.09861	0.332074	2.30259	2.19722	0.693147	0	0	0	0	0	0	0	0	50	2020
2.07944	0.939799	2.19722	1.38629	0.693147	0	0	0	0	0	0	0	0	68	2019
0		1.79176	0	0	0	0	0	0	0	0	0	0	9	2020
0		2.30259	0	0	0	0	0	0	0	0	0	0	37	2020
1.60944	0.415862	1.09861	0.693147	0.693147	0	0	0	0	0		0	0	89	2018
0		1.38629	1.09861	1.09861	0	0	0	0	0	0	0	0	36	2020
2.19722	0.411949	2.19722	1.38629	1.09861	0	0	0	0	0	0	0	0	87	2019
3.3673	0.364301	0.693147	0.693147	0	1	0	0	0	0	1	1	0	3	2017	1
0		2.3979	2.19722	0	0	0	0	0	0	0	0	0	18	2020
3.17805	0.304451	1.38629	1.38629	0.693147	0	0	0	0	0	0	0	0	36	2017
2.83321	0.481758	0.693147	0.693147	0.693147	0	0	0	0	0	0	0	0	36	2011
0		1.09861	0	0	0	0	0	0	0	0	0	0	68	2020
3.73767	0.788581	1.38629	0	0	0	0	0	0	0		0	0	58	2016
1.79176	0.800438	1.94591	2.19722	1.09861	0	0	0	0	0	0	0	0	58	2018
0.693147	0.940517	1.60944	0	0	0	0	0	0	0	0	1	0	9	2020
1.94591	0.614922	0.693147	0	0	0	0	0	0	0	1	0	0	78	2019
0	0.479429	2.07944	1.09861	0	0	0	0	0	0	0	0	0	39	2020
0		0.693147	0	0	0	0	0	0	0	0	0	0	58	2020
0		1.38629	0.693147	0	0	0	0	0	0		0	0	39	2020
1.60944	0.512404	2.3979	1.94591	0.693147	0	0	0	0	0	0	0	0	36	2019
0		0	0	0	0	0	0	0	0	0	0	0	27	2021
1.94591	0.538307	1.09861	0.693147	0.693147	0	0	0	0	0	1	0	0	35	2018
0		2.56495	1.60944	0.693147	0	0	0	0	0	0	0	0	78	2020
0	0.86538	0.693147	0	0	0	0	0	0	0	1	0	0	62	2020
0	0.440806	2.70805	0.693147	0.693147	0	0	0	0	0	0	0	0	77	2021
1.09861	0.938524	2.83321	1.94591	1.09861	0	0	0	0	0	0	0	0	18	2019
1.79176	0.755805	1.60944	0	0	0	0	0	0	0	0	0	0	27	2019
1.79176	0.116619	1.60944	0.693147	0	0	0	0	0	0	0	0	0	27	2018
0		1.79176	0.693147	0	0	0	0	0	0	0	0	0	34	2020
0.693147	0.448012	0.693147	0	0	0	0	0	0	0	1	1	0	22	2019	1
1.94591	0.43579	1.38629	1.94591	0.693147	0	1	0	1	0		0	0	21	2019
0		1.79176	1.94591	0.693147	0	0	0	0	0		0	0	51	2018
2.19722	0.687523	1.38629	1.09861	0.693147	0	1	1	1	1	1	1	1	36	2019
0	0.570571	1.60944	1.09861	0	0	0	0	0	0	0	0	0	29	2020
3.21888	0.0197513	0.693147	0	0	0	0	0	0	0	0	0	0	93	2015
0		2.94444	2.30259	0.693147	0	1	0	1	0	0	0	0	36	2020
1.60944	0.95166	2.56495	2.3979	0	0	0	0	0	0	0	0	0	42	2019
1.09861	0.922651	0	0	0	0	0	0	0	0	0	0	0	74	2019
2.48491	0.864953	2.48491	0.693147	0	0	0	0	0	0	0	0	0	38	2018
1.60944	0.662207	1.38629	0.693147	0	0	0	0	0	0	0	0	0	68	2019
3.29584	0.587012	2.99573	2.30259	1.09861	1	0	0	0	0	0	0	0	78	2018
1.09861	0.805206	1.79176	0.693147	0	0	0	0	0	0	1	0	0	39	2019
2.83321	0.399426	0.693147	1.09861	0.693147	0	0	0	0	0		0	0	87	2019
3.58352	0.163991	1.94591	1.38629	0.693147	0	1	1	1	1		1	0	78	2016
0	0.424287	0.693147	0	0	0	0	0	0	0	0	0	0	60	2020
0	0.0718065	1.09861	1.09861	0	0	0	0	0	0	0	0	0	13	2020
0		1.79176	1.94591	0	0	0	0	0	0	0	0	0	17	2020
2.56495	0.858083	1.79176	0	0	0	0	0	0	0	0	0	0	2	2019
0		1.09861	0.693147	0	0	0	0	0	0	0	0	0	27	2019
2.3979	0.931217	2.30259	1.09861	0	0	0	0	0	0	0	0	0	37	2018
0	0.389821	1.79176	1.38629	0	0	1	0	1	0	0	0	0	11	2020
0	0.584026	1.79176	1.79176	0	0	1	0	1	0	0	0	0	13	2020
0.693147		1.94591	1.09861	0	0	0	0	0	0	0	0	0	44	2020
2.94444	0.605009	1.09861	0.693147	0	0	0	0	0	0	0	0	0	87	2019
0.693147	0.596138	0.693147	0	0	0	0	0	0	0	0	0	0	39	2020
0.693147		2.07944	1.09861	0	0	0	0	0	0	0	0	0	68	2020
0.693147	0.26815	2.30259	1.38629	0.693147	0	0	0	0	0	0	0	0	85	2020
0		1.09861	1.09861	0	0	0	0	0	0		0	0	62	2021
1.60944	0.920832	2.19722	2.19722	1.09861	0	0	0	0	0	0	0	0	35	2018
0		0.693147	0.693147	0.693147	0	0	0	0	0	0	0	0	86	2020
1.38629	0.489967	1.38629	1.09861	0	1	0	0	0	0	0	0	0	68	2018
0		1.60944	1.60944	0	0	0	0	0	0	0	0	0	57	2021
0		0.693147	0.693147	0.693147	0	0	0	0	0	0	0	0	68	2020
0	0.456286	2.77259	1.38629	0	0	0	0	0	0	0	0	0	37	2020
0	0.543241	0.693147	0.693147	0	0	0	0	0	0	0	0	0	39	2020
0		1.60944	1.09861	0	0	0	0	0	0	0	0	0	50	2020
0.693147	0.590295	2.07944	1.09861	0.693147	0	0	0	0	0	0	0	0	36	2019
4.33073	0.534016	1.79176	0.693147	0	0	0	0	0	0	1	1	0	43	2019
0.693147	0.408667	2.56495	2.19722	0	0	0	0	0	0		0	0	13	2019
0	0.360292	1.60944	1.94591	0	0	0	0	0	0		0	0	76	2019
0		0.693147	0.693147	0	0	0	0	0	0	0	0	0	27	2020
3.63759	0.336009	1.09861	1.09861	0	0	0	0	0	0		0	0	78	2018
0		0.693147	0	0	0	0	0	0	0	0	0	0	23	2020
0.693147		0.693147	0.693147	0	0	0	0	0	0	1	0	0	60	2020
0	0.666841	0.693147	0	0	0	0	0	0	0	0	0	0	29	2020
0	0.462422	1.94591	0.693147	0	0	0	0	0	0	0	0	0	36	2019
0	0.351944	1.60944	0.693147	0	0	1	1	0	0		0	0	27	2020
0		0	0	0	0	0	0	0	0	0	0	0	89	2021
1.09861	0.447952	1.09861	1.09861	0.693147	0	1	1	1	1	0	1	1	27	2019	0
0	0.389639	2.30259	1.94591	0	1	1	1	1	1	0	0	0	11	2020
0	0.153652	1.79176	0.693147	0	0	0	0	0	0	0	0	0	64	2020
2.77259	0.297939	1.38629	1.09861	0	0	0	0	0	0	1	0	0	27	2013
0		0	0	0	0	0	0	0	0	0	0	0	89	2020
1.09861	0.807734	2.30259	2.07944	1.60944	0	0	0	0	0	1	0	0	15	2020
0.693147	0.924162	1.60944	0.693147	0	0	1	1	0	0	0	1	1	38	2020
2.07944	0.428124	1.38629	1.09861	0.693147	0	1	0	1	1	1	1	0	89	2019
0		1.79176	0.693147	0	0	0	0	0	0	0	0	0	18	2020
2.19722	0.590921	0.693147	1.09861	0.693147	0	0	0	0	0	0	0	0	87	2018
0	0.758675	1.09861	0	0	0	0	0	0	0		0	0	87	2020
2.07944	0.418825	1.38629	0	0	0	0	0	0	0	0	0	0	78	2013
0		1.38629	0.693147	0	0	0	0	0	0	0	0	0	30	2020
2.3979	0.431777	2.30259	2.07944	0	0	1	1	0	1	0	0	0	78	2019
1.94591	0.464601	1.60944	1.38629	0	0	0	0	0	0	1	0	0	50	2019
4.07754	0.0763417	3.71357	3.3673	0.693147	0	1	0	1	0	0	0	0	71	2019
2.63906	0.468514	1.38629	0	0	0	0	0	0	0	0	0	0	39	2012
0		2.19722	1.38629	0.693147	0	0	0	0	0	0	0	0	84	2020
0	0.780329	0.693147	1.38629	0.693147	0	0	0	0	0	0	1	1	87	2020	0
0		0.693147	0	0	0	0	0	0	0	0	0	0	26	2020
0	0.229063	0.693147	0.693147	0	0	0	0	0	0	1	0	0	27	2020
1.09861	0.816673	1.38629	1.60944	0	0	0	0	0	0	0	0	0	22	2019
0		1.60944	1.09861	0	0	0	0	0	0	1	0	0	37	2020
0.693147	0.0570959	1.79176	1.09861	0	0	0	0	0	0	0	0	0	85	2019
0	0.413454	1.79176	1.79176	0.693147	0	0	0	0	0	0	0	0	13	2020
3.52636	0.634751	2.30259	1.79176	0	0	1	0	1	1	0	1	1	87	2018	0
0.693147	0.504755	1.09861	1.09861	0	0	0	0	0	0	1	1	0	60	2020	0
0		2.07944	0.693147	0	0	0	0	0	0	0	0	0	3	2021
1.94591	0.549509	2.48491	1.94591	0	0	0	0	0	0	0	0	0	18	2019
0.693147		1.09861	0.693147	0	0	0	0	0	0	0	0	0	3	2021
1.09861	0.644243	2.30259	1.09861	0.693147	0	0	0	0	0	0	0	0	37	2019
1.79176	0.693535	2.3979	1.09861	0	0	0	0	0	0		0	0	39	2018
0		2.3979	1.09861	0	0	0	0	0	0	0	0	0	18	2020
2.07944	0.10582	0.693147	0.693147	0	0	0	0	0	0	0	0	0	70	2018
0	0.747978	2.19722	0.693147	0	1	0	0	0	0	0	0	0	46	2020
0		1.09861	0.693147	0.693147	0	0	0	0	0	0	0	0	27	2019
0		2.56495	2.30259	1.94591	0	0	0	0	0	0	0	0	9	2020
2.89037	0.212331	1.38629	0.693147	0	0	0	0	0			0	0	78	2006
2.3979	0.817849	2.3979	1.38629	0.693147	0	0	0	0	0	0	0	0	43	2019
0		1.38629	1.38629	0.693147	1	0	0	0	0	1	0	0	46	2019
1.09861	0.114135	1.38629	1.09861	0.693147	0	0	0	0	0		0	0	13	2020
3.13549	0.190224	4.11087	4.06044	0	1	1	0	1	0	0	0	0	63	2018
0		2.48491	1.60944	0.693147	0	0	0	0	0	0	0	0	78	2021
0.693147		1.38629	1.38629	0.693147	0	0	0	0	0		0	0	85	2020
0.693147	0.93579	1.38629	0.693147	0	0	0	0	0	0	0	0	0	36	2019
0		1.60944	0.693147	0	0	0	0	0	0	0	0	0	43	2020
0		1.94591	0.693147	0.693147	0	0	0	0	0	0	0	0	93	2020
2.30259	0.0555701	1.09861	0.693147	0	0	0	0	0	0	0	0	0	27	2019
1.60944	0.844217	2.48491	1.09861	0	0	0	0	0	0	0	0	0	36	2019
0	0.512587	1.09861	0	0	0	0	0	0	0		0	0	42	2020
2.3979	0.447464	2.07944	0.693147	0	0	0	0	0	0	0	0	0	78	2019
2.56495	0.804269	1.94591	1.60944	0.693147	0	1	1	1	0	0	0	0	78	2017
2.94444	0.267238	2.19722	1.60944	0	0	0	0	0	0		0	0	42	2016
2.07944	0.0256035	1.38629	0	0	0	0	0	0	0	0	0	0	3	2018
0		0	0	0	0	0	0	0	0	0	0	0	83	2020
0	0.0824419	1.09861	0	0	0	0	0	0	0		0	0	46	2020
2.19722	0.422124	1.60944	0	0	0	0	0	0	0		0	0	9	2019
2.07944	0.821869	1.79176	1.60944	0	0	0	0	0	0	0	0	0	38	2018
2.94444	0.933669	2.19722	1.38629	1.09861	1	1	0	1	1		0	0	39	2017
1.09861	0.583029	1.94591	1.38629	0	1	0	0	0	0	0	0	0	93	2019
0.693147	0.525069	2.3979	1.38629	0	0	0	0	0	0	0	0	0	50	2019
0		2.3979	1.60944	0	0	1	1	0	1	0	0	0	21	2020
0		1.09861	1.38629	0	0	1	0	1	1	1	0	0	27	2021
0.693147	0.429831	2.48491	1.94591	0	0	0	0	0	0	0	0	0	13	2020
1.38629	0.98413	1.09861	0.693147	0	1	0	0	0	0	0	0	0	36	2019
0	0.874177	1.60944	1.60944	0	0	0	0	0	0	1	1	0	2	2020
0	0.493703	1.94591	0	0	0	0	0	0	0		0	0	64	2020
0		2.19722	0.693147	0	1	0	0	0	0	0	0	0	68	2020
0		1.38629	1.38629	0	0	0	0	0	0	0	0	0	34	2020
0		2.07944	1.94591	0.693147	1	0	0	0	0		0	0	44	2020
1.38629	0.0231796	3.21888	3.2581	0	0	0	0	0	0	0	0	0	51	2020
0	0.379241	1.79176	1.38629	0	0	1	1	1	1	0	0	0	15	2020
2.48491	0.956403	1.38629	0.693147	0	0	0	0	0	0		0	0	35	2017
2.89037	0.971361	1.94591	0.693147	0	0	0	0	0	0		0	0	36	2019
1.38629	0.153846	1.60944	1.38629	0	0	1	1	1	1	0	0	0	68	2018
1.79176	0.0596138	1.60944	1.60944	1.09861	0	1	0	1	0	1	1	1	34	2020	0
0		2.30259	0.693147	0	0	0	0	0	0	0	0	0	50	2020
2.48491	0.130763	2.19722	1.60944	0	0	0	0	0	0		0	0	38	2018
2.19722	0.506929	2.07944	0	0	0	0	0	0	0	0	0	0	41	2019
0.693147	0.868296	0.693147	0	0	0	0	0	0	0	0	0	0	15	2019
2.07944	0.286722	2.30259	1.09861	0	0	0	0	0	0	0	0	0	74	2019
1.94591	0.18136	1.09861	0.693147	0.693147	0	0	0	0	0	0	0	0	39	2019
3.61092	0.325775	2.77259	2.77259	1.38629	1	1	1	1	1	1	1	1	50	2019	0
0.693147	0.678842	1.60944	0.693147	0.693147	0	0	0	0	0	1	0	0	27	2019
2.94444	0.536655	2.07944	1.94591	1.09861	0	0	0	0	0	0	0	0	87	2018
1.38629	0.499634	1.60944	0.693147	0.693147	0	0	0	0	0	0	0	0	3	2020
0		2.48491	1.94591	0	0	1	0	1	0		0	0	37	2020
0		2.56495	2.48491	0.693147	0	1	0	1	0	1	0	0	17	2017
0		1.60944	0.693147	0	0	0	0	0	0	0	0	0	9	2020
0		1.38629	1.38629	1.09861	0	0	0	0	0	0	0	0	27	2020
0		2.3979	1.79176	0	0	0	0	0	0	0	0	0	35	2020
2.30259	0.801983	2.48491	2.07944	1.38629	0	0	0	0	0	0	0	0	87	2016
5.92959		1.79176	1.09861	0	0	0	0	0			0	0	76	1980
0		2.89037	2.07944	1.38629	0	1	0	1	0	0	0	0	3	2021
0	0.751323	2.19722	2.07944	0	0	0	0	0	0	0	0	0	37	2020
0		0	0	0	0	0	0	0			0	0	27	2015
0		2.07944	0	0	0	0	0	0	0	0	0	0	66	2021
4.11087	0.481607	1.60944	1.09861	0.693147	0	0	0	0	0	0	0	0	87	2012
0	0.586225	0	0	0	0	0	0	0	0	0	0	0	89	2020
0		1.60944	1.09861	0	0	0	0	0	0	0	0	0	46	2020
0		1.79176	0	0	0	0	0	0	0		0	0	68	2020
0		1.60944	1.38629	0.693147	0	1	0	1	1	1	0	0	68	2020
1.09861	0.405948	0.693147	0	0	0	0	0	0	0	0	0	0	87	2019
1.09861	0.649361	1.38629	1.60944	1.09861	0	1	1	1	1		0	0	46	2018
1.60944	0.645251	2.30259	1.09861	0	1	0	0	0	0		0	0	37	2019
0		2.56495	2.07944	1.09861	0	0	0	0	0	0	0	0	18	2020
3.3322	0.460233	1.79176	0.693147	0.693147	0	0	0	0	0	0	0	0	78	2014
2.70805	0.131157	1.38629	1.09861	0	0	1	1	1	1	1	1	0	78	2014	1
2.3979	0.543439	1.60944	0	0	0	0	0	0	0	0	0	0	86	2019
2.19722	0.341481	1.60944	1.60944	0	0	0	0	0	0		0	0	36	2017
0		1.09861	0.693147	0.693147	0	0	0	0	0	1	0	0	27	2020
1.38629	0.458409	0.693147	1.09861	0	0	1	1	1	1	1	0	0	78	2018
0		2.07944	2.07944	0.693147	0	0	0	0	0	0	0	0	47	2020
1.09861	0.529369	2.3979	2.19722	0.693147	0	0	0	0	0	1	0	0	78	2010
0		0	0	0	0	0	0	0	0	0	0	0	27	2021
0		1.60944	1.38629	0.693147	0	0	0	0	0	0	0	0	87	2020
0		1.09861	0.693147	0	0	0	0	0	0	0	0	0	95	2021
0	0.600328	1.09861	0.693147	0	0	1	1	0	0	1	1	0	78	2019	1
0		2.07944	1.60944	0.693147	0	0	0	0	0		0	0	67	2020
0		1.38629	0.693147	0	0	0	0	0	0	1	0	0	27	2021
0	0.153666	1.09861	1.60944	1.09861	0	1	0	1	1	1	0	0	89	2020
0	0.578505	1.94591	1.38629	0.693147	0	1	1	1	1	0	1	1	39	2020
0	0.613827	2.48491	1.60944	0.693147	0	0	0	0	0	1	1	1	36	2020	1
0.693147	0.0286392	1.38629	1.09861	0	0	0	0	0	0	0	0	0	11	2019
0	0.935972	1.60944	0.693147	0	0	0	0	0	0		0	0	36	2020
0	0.390034	1.38629	1.09861	0	0	0	0	0	0	1	0	0	89	2020
0		1.94591	1.79176	0.693147	0	0	0	0	0	0	0	0	10	2020
0	0.979933	1.94591	0	0	0	0	0	0	0	0	0	0	56	2021
0.693147	0.299708	1.38629	1.38629	0	0	0	0	0	0	0	0	0	78	2019
1.38629	0.367858	0.693147	0.693147	0	0	0	0	0	0	1	0	0	27	2020
0	0.907096	2.30259	1.94591	1.60944	0	0	0	0	0	0	0	0	60	2020
0	0.626924	1.09861	0.693147	0.693147	0	0	0	0	0	0	0	0	27	2020
0		1.09861	0.693147	0	0	0	0	0	0	0	0	0	27	2020
1.09861	0.72656	1.09861	1.38629	0	0	1	1	1	1		0	0	36	2018
2.99573	0.921926	1.94591	1.09861	0	0	0	0	0	0	0	0	0	78	2017
1.09861	0.433081	1.09861	0	0	0	0	0	0	0	0	0	0	27	2019
4.02535	0.136447	1.09861	0.693147	0.693147	0	1	0	1	1	0	0	0	78	2009
1.60944	0.105801	1.60944	0.693147	0	0	0	0	0	0	0	0	0	36	2018
0		2.19722	2.30259	1.09861	0	1	1	1	1	0	0	0	9	2020
0	0.531698	1.60944	1.60944	1.09861	1	0	0	0	0		0	0	62	2020
0	0.961199	1.60944	1.38629	0	0	0	0	0	0	0	0	0	50	2020
0	0.188103	1.60944	1.09861	0.693147	0	1	0	1	1	0	1	0	27	2018	0
0	0.156014	1.38629	0	0	0	0	0	0	0	1	0	0	27	2019
0		1.79176	1.38629	0	0	0	0	0	0	1	1	0	27	2020	0
0		1.38629	1.38629	0	0	0	0	0	0	0	0	0	26	2020
0		1.94591	1.79176	0.693147	0	0	0	0	0	0	0	0	18	2020
0	0.937125	0.693147	0.693147	0	0	0	0	0	0	0	0	0	89	2019
0		1.79176	1.09861	0.693147	0	0	0	0	0	1	0	0	93	2020
3.29584	0.732678	1.60944	1.09861	0	0	0	0	0	0	0	0	0	17	2018
1.09861	0.596661	1.38629	1.60944	0.693147	0	1	1	1	0	0	0	0	86	2020
0	0.641919	1.94591	1.09861	1.09861	0	0	0	0	0	0	0	0	69	2020
3.98898	0.99748	2.07944	2.07944	1.09861	0	0	0	0	0		0	0	4	2019
0		2.30259	1.38629	0	0	0	0	0	0	0	0	0	30	2020
1.09861	0.939212	1.79176	1.60944	1.38629	0	1	1	1	1	1	1	0	27	2017	0
0	0.584278	1.38629	1.60944	0	0	0	0	0	0	0	0	0	24	2021
0.693147	0.659431	2.3979	1.38629	0.693147	1	0	0	0	0	0	0	0	26	2019
2.56495	0.636936	1.60944	1.79176	0.693147	0	0	0	0	0		0	0	74	2019
0	0.656337	2.07944	1.60944	0	1	0	0	0	0	0	1	1	18	2020	1
0		2.3979	1.09861	0	0	0	0	0	0	0	0	0	15	2020
0	0.809524	2.83321	1.94591	1.38629	0	0	0	0	0	0	0	0	17	2020
1.09861	0.469892	1.94591	1.60944	1.09861	0	0	0	0	0	0	0	0	50	2020
0		0.693147	0.693147	0	0	0	0	0	0	0	0	0	89	2021
1.38629	0.919732	2.07944	1.60944	1.09861	0	0	0	0	0	0	0	0	68	2019
0		1.38629	0	0	0	0	0	0	0	0	0	0	93	2020
2.48491	0.307734	1.38629	2.07944	1.38629	0	0	0	0	0		0	0	58	2018
3.58352	0.757132	1.38629	0.693147	0	0	0	0	0	0	0	0	0	93	2017
1.94591	0.782196	1.60944	1.60944	0.693147	0	1	0	1	1	0	0	0	78	2019
0		0.693147	0	0	0	0	0	0	0	0	0	0	27	2020
1.09861	0.0914411	1.09861	0.693147	0.693147	0	0	0	0	0	0	1	0	60	2018
1.38629	0.540722	2.07944	1.38629	0.693147	0	0	0	0	0	0	0	0	39	2017
2.07944	0.623532	1.79176	1.09861	0	0	1	0	1	1	0	0	0	27	2015
0		1.38629	0.693147	0.693147	0	0	0	0	0	1	0	0	68	2020
0	0.373859	0	0	0	0	0	0	0	0	1	0	0	27	2020
2.77259	0.867338	1.94591	1.38629	0	0	1	1	0	0	1	1	0	39	2016
3.09104	0.0625684	0.693147	0.693147	0	0	0	0	0	0	0	0	0	78	2007
1.94591	0.496708	1.79176	1.38629	0	0	0	0	0	0	0	0	0	93	2018
2.07944	0.124967	2.48491	0.693147	0	0	0	0	0	0	0	0	0	87	2019
2.56495	0.659864	2.07944	1.38629	0	0	1	0	1	1	0	0	0	70	2017
0	0.594356	1.94591	0.693147	0	0	0	0	0	0	0	1	1	37	2020
0		2.30259	1.60944	0	0	0	0	0	0	0	0	0	50	2020
1.09861		1.09861	1.60944	1.38629	0	0	0	0	0	1	0	0	27	2016
0		1.60944	1.09861	0	0	0	0	0	0	0	0	0	50	2020
0		1.38629	1.60944	0	0	0	0	0	0		0	0	42	2020
2.56495	0.39607	1.94591	1.38629	1.09861	0	0	0	0	0	0	0	0	24	2018
0	0.0594608	1.79176	0.693147	0	0	0	0	0	0		0	0	95	2021
2.48491	0.750549	2.30259	1.38629	0	0	0	0	0	0		0	0	93	2015
0	0.313681	1.60944	1.60944	0	0	0	0	0	0		0	0	50	2018
2.89037	0.0990764	1.60944	1.38629	0.693147	1	0	0	0	0	0	0	0	32	2019
0		2.3979	1.38629	1.38629	0	0	0	0	0	0	0	0	58	2020
0.693147		0.693147	1.09861	0	0	0	0	0	0	0	0	0	29	2019
1.60944	0.0396556	1.09861	0.693147	0.693147	0	0	0	0	0		0	0	27	2018
1.60944	0.54083	2.48491	1.79176	0	0	1	0	1	1	0	1	1	86	2019	0
1.79176	0.557515	1.94591	1.09861	0.693147	0	0	0	0	0	0	0	0	33	2019
3.09104	0.0083911	1.09861	0	0	0	0	0	0		0	0	0	78	2005
0.693147		1.60944	1.60944	0.693147	0	0	0	0	0		0	0	87	2020
0.693147		1.38629	0	0	0	0	0	0	0	0	0	0	51	2020
0.693147	0.217439	1.09861	0	0	0	0	0	0	0	1	0	0	26	2020
3.2581	0.921075	1.38629	0	0	0	0	0	0	0	0	0	0	39	2016
2.30259	0.657848	1.38629	0	0	0	0	0	0	0	0	0	0	18	2019
4.06044	0.461146	1.09861	0.693147	0	0	0	0	0	0	0	0	0	36	2015
1.94591	0.27372	1.38629	0.693147	0	0	0	0	0	0	0	1	0	34	2019
1.38629		2.19722	1.38629	0	0	0	0	0	0	0	0	0	83	2019
0		0.693147	0	0	0	0	0	0	0		0	0	63	2018
0.693147		2.3979	1.38629	0	1	0	0	0	0	0	0	0	39	2020
2.07944	0.84001	1.60944	0.693147	0	0	1	0	1	0		1	1	50	2019	1
0	0.305766	1.09861	1.60944	0.693147	0	0	0	0	0	0	0	0	46	2019
0	0.166545	1.38629	0	0	0	0	0	0	0	1	1	0	69	2020	0
0.693147	0.0532652	2.30259	1.38629	0	0	0	0	0	0	0	0	0	78	2019
1.94591	0.726195	1.38629	1.09861	0.693147	0	0	0	0	0	0	0	0	36	2019
1.60944	0.135047	1.79176	0.693147	0	0	0	0	0	0	0	0	0	50	2019
0.693147	0.981712	1.94591	0.693147	0	0	0	0	0	0	0	0	0	93	2019
0	0.214975	1.38629	0	0	0	0	0	0	0	0	0	0	86	2020
1.09861	0.696843	0.693147	0.693147	0.693147	0	0	0	0	0		0	0	27	2019
0		1.60944	0	0	0	0	0	0	0	0	0	0	8	2020
0.693147	0.553813	2.07944	0.693147	0	0	0	0	0	0	0	0	0	78	2019
0.693147	0.58466	1.79176	1.38629	0	0	0	0	0	0	0	0	0	89	2020
0.693147	0.884686	0.693147	0	0	0	0	0	0	0	0	1	1	46	2020	0
1.60944	0.722408	1.38629	0.693147	0	0	1	0	1	1	0	0	0	66	2019
0		1.60944	1.79176	0	1	0	0	0	0	0	0	0	6	2020
0		2.07944	1.79176	0	0	0	0	0	0	0	0	0	91	2020
1.60944	0.808264	2.89037	2.56495	0.693147	0	1	1	1	1		0	0	24	2020
0	0.154448	1.09861	0	0	0	0	0	0	0		0	0	27	2018
1.38629	0.422824	1.38629	0.693147	0	0	0	0	0	0	0	0	0	2	2019
0		1.79176	1.79176	0	0	0	0	0	0	0	0	0	68	2020
0		2.07944	1.09861	0	1	0	0	0	0		0	0	35	2020
0.693147	0.522437	1.94591	0.693147	0	0	0	0	0	0		0	0	36	2020
1.09861	0.236045	2.30259	0	0	0	0	0	0	0	0	0	0	26	2019
0		1.79176	1.09861	0	0	0	0	0	0	0	0	0	50	2020
3.04452	0.132662	1.79176	0.693147	0	0	0	0	0	0	0	0	0	39	2017
0	0.0395566	1.09861	1.09861	0	0	0	0	0	0		1	0	13	2020
0		2.30259	1.79176	1.09861	0	0	0	0	0		0	0	21	2020
0		1.38629	1.09861	0	0	0	0	0	0		0	0	26	2020
0	0.172189	1.79176	0.693147	0.693147	0	0	0	0	0	0	0	0	46	2020
0		2.07944	0.693147	0	0	0	0	0	0	0	0	0	66	2021
0.693147	0.245239	1.38629	1.09861	0	0	0	0	0	0		0	0	27	2016
0		2.48491	2.07944	0	0	1	0	1	1	1	0	0	38	2020
0	0.100025	2.70805	2.19722	0	1	0	0	0	0	0	0	0	13	2020
1.09861	0.0100756	1.79176	1.79176	0	1	1	1	1	1	1	1	1	39	2020
0	0.46586	1.94591	1.60944	0	1	0	0	0	0	0	1	0	18	2020	1
1.60944	0.359033	2.3979	2.48491	1.09861	0	0	0	0	0	0	0	0	13	2019
0	0.781831	2.07944	0.693147	0	0	0	0	0	0	0	0	0	36	2020
1.60944	0.836009	1.94591	1.79176	0	0	0	0	0	0	0	0	0	36	2019
2.30259	0.143491	1.38629	1.79176	0.693147	0	1	1	1	1	0	0	0	27	2018
2.3979	0.133893	1.09861	0.693147	0	0	0	0	0	0	0	1	0	85	2018
0	0.501829	2.07944	1.09861	0	0	0	0	0	0	0	0	0	60	2020
0	0.026611	0.693147	0.693147	0	0	0	0	0	0	0	0	0	27	2018
2.63906	0.901975	2.30259	1.09861	1.09861	0	0	0	0	0	0	1	0	60	2019
2.83321	0.550265	2.48491	1.94591	0.693147	0	0	0	0	0		1	1	51	2020
0		1.38629	1.09861	0.693147	0	0	0	0	0	0	0	0	91	2020
1.60944	0.290373	2.07944	0.693147	0.693147	0	1	0	1	0	0	0	0	9	2019
1.38629	0.17749	2.07944	1.60944	0	0	0	0	0	0	0	0	0	36	2018
0	0.927733	0.693147	0	0	0	0	0	0	0	0	0	0	46	2020
0	0.0109729	1.60944	0.693147	0	0	0	0	0	0	0	0	0	93	2019
2.70805	0.431847	2.07944	1.94591	0.693147	1	0	0	0	0	0	0	0	74	2019
0		1.09861	0	0	0	0	0	0	0	1	0	0	27	2019
1.94591	0.781305	2.30259	2.19722	0	0	0	0	0	0	0	0	0	17	2019
0.693147		1.60944	0.693147	0	0	0	0	0	0	0	0	0	70	2020
2.94444		1.60944	1.09861	0	0	0	0	0	0	0	0	0	78	2014
0		0.693147	0	0	0	0	0	0	0	0	0	0	89	2019
0.693147	0.551839	1.60944	0	0	0	0	0	0	0	0	0	0	68	2019
1.79176	0.226924	1.94591	0.693147	0	0	1	0	1	1		0	0	42	2018
0.693147		1.09861	1.60944	0	0	1	0	1	1	1	1	0	15	2020
0		1.38629	1.38629	1.09861	1	0	0	0	0	0	0	0	27	2020
0		1.09861	1.09861	0.693147	0	0	0	0	0	0	0	0	63	2019
0	0.568745	0.693147	0.693147	0	0	1	0	1	0		0	0	89	2020
1.09861	0.187453	3.04452	2.70805	0	0	0	0	0	0	0	0	0	95	2020
1.09861	0.36264	1.09861	0.693147	0	0	0	0	0	0	1	0	0	27	2018
0		3.09104	1.09861	0	0	0	0	0	0	0	0	0	18	2020
1.09861	0.277328	1.09861	1.09861	0	0	0	0	0	0		0	0	9	2019
1.38629		0.693147	0.693147	0.693147	0	0	0	0	0	0	0	0	36	2017
1.09861	0.742502	1.09861	0.693147	0.693147	0	0	0	0	0	0	0	0	60	2019
0.693147	0.887295	1.60944	1.60944	0	0	0	0	0	0	0	0	0	46	2018
[truncated: 22,642 more rows]
